# Supplementary material for: Transcriptome analysis revealed growth phase-associated changes of a centenarian-originated probiotic Bifidobacterium animalis subsp. lactis A6
Source: BMC Microbiol. 2022 Feb 25;22:61. doi: 10.1186/s12866-022-02474-5 (PMC8876546; doi:10.1186/s12866-022-02474-5)
Supplement: Supplementary file 1 — Additional file 1. [file 12866_2022_2474_MOESM1_ESM.xlsx]

## Sheet: Promoter_prediction
Sequence ID	Strand	Start	End	Score	Promoter Sequence
BAA6_0001.head	+	35	80	0.98	CCAGTGTTTTCAACACGCAAGCCTGTGGATAACTTCTGCTCGATGGAGTA
BAA6_0009.head	-	146	191	0.9	ACTTTGGTGAAGCCCGCGACGTTGGCGCCGAACATGAGGTCGCCGTCGTG
BAA6_0010.head	-	138	183	0.84	CTTTGAATGGTGCGGTGTGCGAAGGCGTACACAATCCATGCGACTGGCAT
BAA6_0012.head	+	469	514	0.88	CTGCTTGTCATATAGAAGAACGTGGCCGCCATGATGAGTGCCACATCGCG
BAA6_0013.head	+	330	375	0.88	CTGCTTGTCATATAGAAGAACGTGGCCGCCATGATGAGTGCCACATCGCG
BAA6_t001.head	-	206	251	0.88	CGAACATTTGTCTGAATAGTTGCACAGAATATGGTCATGCCATTCAATTC
BAA6_t001.head	-	602	647	0.94	CCCCGGATGGAAACACCGCATGAGACCAGTAGTTTCACGTGGAACGAGGA
BAA6_t002.head	-	112	157	0.88	CGAACATTTGTCTGAATAGTTGCACAGAATATGGTCATGCCATTCAATTC
BAA6_t002.head	-	508	553	0.94	CCCCGGATGGAAACACCGCATGAGACCAGTAGTTTCACGTGGAACGAGGA
BAA6_0016.head	+	88	133	0.85	GTTTGTTATGCGGGGATGCGGTAATCGACCATACTGCGGAGAACTATGGT
BAA6_0016.head	+	192	237	0.93	TTCTGTTGTATGTATGTGCAGTAACCGACCATAGTCTGCAAAATATCGTT
BAA6_0016.head	+	298	343	0.98	TTGTTGTTTGCTCTGATGTGTGTGGAAGATAGAATGCAAAAAGAAAAACC
BAA6_0017.head	-	116	161	0.98	TGTTGATTTGTGAATTGTCGTGTTCTGTCGATACTCAAAACGAACACTTA
BAA6_0017.head	-	173	218	0.99	CTGTTTTTAAGTTAAACGAACATTTATGTGAACATCTCGGCGTGTCGTGA
BAA6_0017.head	-	606	651	0.82	GTGATGACACCTTCATCCACGAGCTCGCGCAGAATGCGGTGCACTGTCTG
BAA6_0018.head	-	449	494	0.85	ATTTTGACACGGAATGATGGGTTGTGAAGTCTGATTTCAGCACGGAATGA
BAA6_0018.head	-	465	510	0.99	ATGGGTTGTGAAGTCTGATTTCAGCACGGAATGATGGATTGGGATAGTGG
BAA6_0019.head	+	274	319	0.85	ATTTTGACACGGAATGATGGGTTGTGAAGTCTGATTTCAGCACGGAATGA
BAA6_0019.head	+	290	335	0.99	ATGGGTTGTGAAGTCTGATTTCAGCACGGAATGATGGATTGGGATAGTGG
BAA6_0021.head	+	284	329	0.88	TTGCCGTTTGCAGATGAGAGCTTCGACCTGATTATCAATCCGGTGTCGAA
BAA6_0022.head	+	646	691	0.86	AAGTGGAATGGCACGCCTGTACTGACTGTTAATAGTGACAACAGTGTGAA
BAA6_0024.head	+	19	64	0.97	TTGTTTGCGTAAAAAGAGTCGGTGAGAAAGATTATTTGACTCTTTTTACG
BAA6_0024.head	+	532	577	0.86	CTCTTCTTGCAGAGCGGACGACTGGGTGTGATTTTGACTCTGTTATGTCG
BAA6_0024.head	+	574	619	0.81	TTATGTCGAGAAAATTCAGAGAGGAAGGGAAATATAGATACTTGAGAAGA
BAA6_0025.head	+	311	356	0.91	TACTGGATTTTCAGCTACTGTGAACCAGGTCTAACTCCAGAGGAGTGTCC
BAA6_0025.head	+	535	580	0.96	GATGTTGAAAACATGGAGAATTCCTCGCATAGCATTCACTTCACGGACAG
BAA6_0025.head	+	585	630	0.96	GTTTTGTGGGCATGCCTCCAAAAATGCGGTATCTCCTCGCAAGGCCCCTT
BAA6_0026.head	-	164	209	0.83	ATTCGGTGGTGGAACAGCATGCCAGAGAGTATCTTGAGCAGTATCCGGTC
BAA6_0026.head	-	388	433	0.82	TTGGCTGGCAAGGAAAAGATTGATGTACGTATACTGAGATATACGGAGAA
BAA6_0026.head	-	404	449	0.95	AGATTGATGTACGTATACTGAGATATACGGAGAATGGGCAGAAACGATAC
BAA6_0026.head	-	507	552	0.91	CCATGAAATCGAATACATGCTCAGAAAAAAAGAATATAATTATTCTTGGA
BAA6_0026.head	-	549	594	0.99	TTCTTGGAGTGAATTATATAATTACTTTATAGATTTTTATCCGAATGTCA
BAA6_0027.head	+	170	215	0.87	GGATTGGCAGTGCACGGGAGAGACTTGGGAATAGTAGTGTGAGCATGCAG
BAA6_0028.head	+	411	456	0.83	ATTCGGTGGTGGAACAGCATGCCAGAGAGTATCTTGAGCAGTATCCGGTC
BAA6_0028.head	+	635	680	0.82	TTGGCTGGCAAGGAAAAGATTGATGTACGTATACTGAGATATACGGAGAA
BAA6_0028.head	+	651	696	0.95	AGATTGATGTACGTATACTGAGATATACGGAGAATGGGCAGAAACGATAC
BAA6_0029.head	+	82	127	0.92	GTCCTTGGATACTTGTTGCTGAAATTGAATCTATTCATTCTATAAAAGCA
BAA6_0029.head	+	93	138	1	CTTGTTGCTGAAATTGAATCTATTCATTCTATAAAAGCAAGACTATATAT
BAA6_0029.head	+	138	183	0.88	TATATGAAAATACATTTAAAATATATAGATAGAGTTGAGTATATGAATGG
BAA6_0029.head	+	148	193	0.98	TACATTTAAAATATATAGATAGAGTTGAGTATATGAATGGTCTTGGTGGT
BAA6_0029.head	+	188	233	0.82	TCTTGGTGGTAGTTGATATTGCTGTTATGTGTTATGTTTTGGGTAAGCAA
BAA6_0029.head	+	237	282	0.88	AGGTGGTGTTGAAGGTGCTATGAATATGCCAACATGCCGGTTGTTGAAAG
BAA6_0029.head	+	393	438	0.87	AATATTCGAAAATCTCAAAAGTGTTGACGAATTATCTCGTATTTTTGTTT
BAA6_0029.head	+	644	689	0.85	GCCCGTTTGTTTACTTCATTGGTTTCTGGTAGACTGAAGTATTGCGGGAA
BAA6_0030.head	-	122	167	0.99	AATTGTTGACTAAGATTTTGAAGCGGTGTAAAAATCCTGGTTTCTTGTGC
BAA6_0030.head	-	133	178	0.97	AAGATTTTGAAGCGGTGTAAAAATCCTGGTTTCTTGTGCCATGAGACACC
BAA6_0030.head	-	454	499	0.95	AAGTTGGATTCTGTAGCGGGAAAGGAATCTAACTTCCCCGCAACTGCTTC
BAA6_0031.head	+	13	58	0.84	AGGTCATTGAGGAGCTTCCCGTGCCATCGTAAAAAGCGATTCGACTCTGA
BAA6_0031.head	+	257	302	0.99	AATTGTTGACTAAGATTTTGAAGCGGTGTAAAAATCCTGGTTTCTTGTGC
BAA6_0031.head	+	268	313	0.97	AAGATTTTGAAGCGGTGTAAAAATCCTGGTTTCTTGTGCCATGAGACACC
BAA6_0031.head	+	589	634	0.95	AAGTTGGATTCTGTAGCGGGAAAGGAATCTAACTTCCCCGCAACTGCTTC
BAA6_0032.head	-	118	163	0.86	ATATGTTTCAATGCATAGGTGCGGCATGATCCATTGACGTGCTGATGCAG
BAA6_0032.head	-	476	521	0.84	TCATTGACGGTGTCGAACACGTTATCCAGCACAATCACCGGCGACTCAGA
BAA6_0032.head	-	553	598	0.9	GAAATCACTGAAATCGATTGGAATTCCAGTATGCTGTGCTGGTGTGCCGG
BAA6_0033.head	-	122	167	0.89	GTTTATTGAGTGTCTGACACTGTGTCTGCTTTATTGCCAATTCGGGCATC
BAA6_0033.head	-	375	420	0.94	TGGATTGAGATGATCACAGTTGAGACGCGGAAAATCAATGTCATCGTGTA
BAA6_0034.head	-	419	464	0.95	TCCGGTTTTGCCAGTGAGATATCTGTAGCCAGAATCTCCCATAACTATAG
BAA6_0035.head	+	358	403	0.85	CAGATGTTGTAGACGCTCGACTGCCGCGGTGGAATTGCACTGGTCGGTCG
BAA6_0036.head	-	198	243	0.86	TGCGCGTTGCAGCTGGCGAACATGAAGTATATACTTGTATCTACTGAAAG
BAA6_0036.head	-	229	274	0.84	TACTTGTATCTACTGAAAGGAGTGGCCATGACAATGCTGACACTGAGCAA
BAA6_0037.head	-	9	54	0.84	TACTTGTATCTACTGAAAGGAGTGGCCATGACAATGCTGACACTGAGCAA
BAA6_0038.head	+	1	46	0.95	TCCGGTTTTGCCAGTGAGATATCTGTAGCCAGAATCTCCCATAACTATAG
BAA6_0038.head	+	643	688	0.86	TGCGCGTTGCAGCTGGCGAACATGAAGTATATACTTGTATCTACTGAAAG
BAA6_0039.head	+	319	364	0.86	TGCGCGTTGCAGCTGGCGAACATGAAGTATATACTTGTATCTACTGAAAG
BAA6_0039.head	+	350	395	0.84	TACTTGTATCTACTGAAAGGAGTGGCCATGACAATGCTGACACTGAGCAA
BAA6_0043.head	-	134	179	0.89	AAGGGGTGAATAACGGTGAAATGCTTAGATATATTCGCCGATTTCGTCCG
BAA6_0043.head	-	317	362	0.95	AGATTGAATTGCAGTGTCCAGATTCCCCAGAATATGTCGACGTGCCGGTC
BAA6_0044.head	-	452	497	0.82	CTGCTTGGGGAATGCCCCGTACGCTGGGGGAAGATCTTACGGTTCACGTA
BAA6_0045.head	-	86	131	0.82	CTGCTTGGGGAATGCCCCGTACGCTGGGGGAAGATCTTACGGTTCACGTA
BAA6_0045.head	-	455	500	0.87	CTTGGCATTGGCTGGCTGGTGTGGTTCCATAATTTCAGTGACCGCATCGG
BAA6_0047.head	-	16	61	0.97	CTAACTTGAGAAGAGCCACATAAGGAGGGCATGATGAAGGCGCTCAAGAC
BAA6_0047.head	-	401	446	0.83	CCGAATTGGAGACCTTCTCGATTGACCGTGATCGTCAGTACATTCTTCCG
BAA6_0049.head	-	179	224	0.89	ACTGATTTCGCAGCTTCTTTGGCTCGGTGTATATTGTGAAACACATTTAA
BAA6_0050.head	+	266	311	0.86	ATGCGAATGACGTTGATGCCCGCTCGGGTCATCATCTCCATGTCGGTGTC
BAA6_0050.head	+	575	620	0.89	ACTGATTTCGCAGCTTCTTTGGCTCGGTGTATATTGTGAAACACATTTAA
BAA6_0051.head	-	578	623	0.8	CTAATGTGACCTAGCTCTCACGACGGCTGTCTACTTGTCGGAATGCTCCG
BAA6_0052.head	-	95	140	0.8	CTAATGTGACCTAGCTCTCACGACGGCTGTCTACTTGTCGGAATGCTCCG
Novel00001.head	+	488	533	0.9	GATTTTCGCGGGATGAATATGCCGCAATGAATAATGAATGTGGCCTCCAC
BAA6_0054.head	-	339	384	0.89	TCCATTGAGGCGACTGCCCGCGCTCATGGTATGTTCGTTTCGGTGGCCAT
BAA6_0056.head	-	510	555	0.89	GATTTGCCAGCCGCGACGATGAGGGCATGTACAACAAGGCGCGCGAGGTG
BAA6_0057.head	-	182	227	0.89	GATTTGCCAGCCGCGACGATGAGGGCATGTACAACAAGGCGCGCGAGGTG
BAA6_0057.head	-	409	454	0.93	GTGCGGTTGAGATCGGACGACCGCAGCGTCATCATGGTCTGCCATGATCT
BAA6_0058.head	+	194	239	0.92	ACCGCATTGACTGCGCAGTACCCGGTGACGATGATGAGGCAGATGCTGAG
BAA6_0059.head	+	210	255	0.93	GTGCGGTTGAGATCGGACGACCGCAGCGTCATCATGGTCTGCCATGATCT
BAA6_0059.head	+	531	576	0.85	GCCTAAGTTGCAGCGTGTGTCGGGCTGCGTCCAATTTGCGTAATTTGGGA
BAA6_0059.head	+	542	587	0.83	AGCGTGTGTCGGGCTGCGTCCAATTTGCGTAATTTGGGACGGGTTCTGAT
BAA6_0061.head	-	261	306	0.9	CATTCGTGACGGGCGCACGTCGTTGGGGATTGAATTCGGTTCCACGCGCA
BAA6_0061.head	-	602	647	0.85	CTCATGAGAAACTCTCCGAGCTTTTCCAATACAACATTCCGGAACGTTGG
BAA6_0063.head	+	459	504	0.93	CTATTTGCGTCACGCCGATCTCACGCTTGCAGATTATTTGGACGATGTCG
BAA6_0063.head	+	553	598	0.85	GATGTGGATGGATTCCAGCGATTCTTCGCCAGATTCGTCAAGGCGTTGCC
BAA6_0065.head	+	102	147	0.9	CACATGCTTGAGGTCTCGCCGTCGGTGGGCACAATCGCCAAGCCGCGTCT
BAA6_0068.head	-	4	49	0.86	AGCAATGATGAAGCACGGCCCTTACACACTAACTTGAGAAGAGCCCCTTT
BAA6_0071.head	-	11	56	0.8	TCCTTGTGAAGACGCTATGGTGATTGCGAAAAACTCGTTTTCTCCGCGTA
BAA6_0071.head	-	30	75	0.86	GTGATTGCGAAAAACTCGTTTTCTCCGCGTAAAAAGAGACGCCTGGCGGC
BAA6_0071.head	-	415	460	0.99	GTTTTTCGTGAAAGGAGCAAGCGGTGGTATATTTTATGAGAACGTATGCA
BAA6_0072.head	+	348	393	0.8	TCCTTGTGAAGACGCTATGGTGATTGCGAAAAACTCGTTTTCTCCGCGTA
BAA6_0072.head	+	367	412	0.86	GTGATTGCGAAAAACTCGTTTTCTCCGCGTAAAAAGAGACGCCTGGCGGC
BAA6_0073.head	-	306	351	0.85	GCAGGGCTTGCCGGCATGCTGGGCTTCGGCATGATGCAGCCGGCTTCGAT
BAA6_0075.head	+	515	560	0.97	AATGTGGAAAACGTTGTGGATAACATGGGTATAGCGTATGGATAAGTGCT
BAA6_0075.head	+	526	571	0.96	CGTTGTGGATAACATGGGTATAGCGTATGGATAAGTGCTCAAGTTATCCA
BAA6_0075.head	+	613	658	0.84	TGCTGTGGAATATTGTGGACAACGTTATCCACAATGGGCAGCGGGGAGTG
BAA6_0077.head	+	3	48	0.99	TCTCTTTTTACGCGGAGATAGGGTAAAAAGAAAATGCGGATATGCCAGCC
BAA6_0081.head	-	558	603	0.99	GTGATTTTCACTTCGCCGTTGTCGGAGACCATGATGTTCGCCGGCTTCAC
BAA6_0082.head	-	1	46	0.91	TGTTGGAGCGCCTCCTTCATAATCGCGGTCATAATCGGTCCTGCTGCAAA
BAA6_0082.head	-	538	583	0.93	ATCGGCTTGTCGAAGCCGAACTTCTTCGCCATATTCGACACGCTCTCGTC
BAA6_0085.head	-	473	518	0.89	CGCGTGATGAACCACACGAACAGCCATAACAGAATGAGGAACGCGTATTT
BAA6_0086.head	-	173	218	0.87	TGTTTGCGGGAGATGCCGGGGTCGTCAATCACAATGTCGCAGCCCGAGCC
BAA6_0086.head	-	359	404	0.84	TTGCCTTTGGTCAGTTGCAGGTCCTCTTCGAAAATAACGACGACCGGGCC
BAA6_0088.head	+	634	679	0.94	TGTTTTACGGAAGGTTCCGTGAAGCAGGATAGAGTGGGAACGAATAGATG
BAA6_0090.head	-	13	58	0.82	AACTGAAGACCAGCGTAGTCTGCGCGTGATATCACGTGAAATATTCGGCT
BAA6_0090.head	-	570	615	0.83	GTGTGACGGGAGGTCGCGATGAGTCCGGAGAAATTGGCGCGGTTTGCGGA
BAA6_0091.head	+	559	604	0.82	AACTGAAGACCAGCGTAGTCTGCGCGTGATATCACGTGAAATATTCGGCT
BAA6_0092.head	+	203	248	0.82	AACTGAAGACCAGCGTAGTCTGCGCGTGATATCACGTGAAATATTCGGCT
BAA6_0093.head	-	1	46	0.82	AATTATTCATATTTTGGGTTATATATACGGATATTTGGGATTGTAAAATG
BAA6_0093.head	-	39	84	0.96	GATTGTAAAATGCGCGACTGCGGGTCGTGTTTATTTGGGCTATGAGGTGA
BAA6_0093.head	-	78	123	0.94	CTATGAGGTGAAACTATGCAGTTTTGAGATAAAACAACCACATGAAAATT
BAA6_0093.head	-	93	138	0.83	ATGCAGTTTTGAGATAAAACAACCACATGAAAATTTGCAGTGTGCTACAC
BAA6_0093.head	-	122	167	0.99	AAAATTTGCAGTGTGCTACACGCTTCGCATATCATAAACGAGCGTGAATA
BAA6_0093.head	-	221	266	0.82	CGCCGGTTGAGCCGGGTCCCGCGAATCCAGATTATTGAGTTCGGCAGATT
BAA6_0094.head	-	438	483	0.84	ATGGTTCTCGAATGGCCCTCAGACGGCTCTCGAATTTTGCTAAATTGTTG
BAA6_0095.head	-	175	220	0.87	CCGGATTGAGACAAATCAAGTACGGATGCCAGCATGACTCGCTTGCTTGC
BAA6_0095.head	-	221	266	0.94	TTGCGGTTGAACAGTGCCGTCAGAGCCCACAGAATGGAGACGACGTCGAT
BAA6_0096.head	-	28	73	0.94	TTGCGGTTGAACAGTGCCGTCAGAGCCCACAGAATGGAGACGACGTCGAT
BAA6_0099.head	+	508	553	0.99	TATTGTTGTCGTCAGCCATCGACTCTCCCTATATGTCTCCTCATGATCGC
BAA6_0100.head	+	418	463	0.92	CTGTTACTGGAGAGGGCCACCTAACAATCGAAAATAAGAGAGTGAACAGG
BAA6_0100.head	+	478	523	0.89	GGTGTGATTGGGGGGATCCTGTTCGCGAGGACATTGGATGCGTTCCGTTG
BAA6_0102.head	-	32	77	0.85	GGCGGGTGAATTCGCGAATCAGGACAGAATATTGTGGAGCGTGCCGGCGA
BAA6_0106.head	-	254	299	0.88	CGGTGGAAAGGTCCATGCCCATCGATTCATAGAGTGCCTTGGCCTCTTCC
BAA6_0106.head	-	369	414	0.98	CTGGCTGATGAAATAGATATCTGCCATTGTATAACTTATGTAATGCATTG
BAA6_0107.head	-	626	671	0.95	TGTGTGTTTGTACGCGCACGGCTGATCTGTATGGTGGCGACTGCGCGATG
BAA6_0108.head	-	137	182	0.95	TGTGTGTTTGTACGCGCACGGCTGATCTGTATGGTGGCGACTGCGCGATG
BAA6_0109.head	+	603	648	0.95	TGTGTGTTTGTACGCGCACGGCTGATCTGTATGGTGGCGACTGCGCGATG
BAA6_0110.head	-	532	577	0.82	CGCACTGTTGCATGCAACAAATGATGAAAAATCATGTATTGCATTCGCGA
BAA6_0111.head	-	37	82	0.82	CGCACTGTTGCATGCAACAAATGATGAAAAATCATGTATTGCATTCGCGA
BAA6_0112.head	-	11	56	0.96	CCTTGTTGGTATGCAGTTGGTGTTTGGTTGATGATGTCAGTATGAACGCA
BAA6_0112.head	-	39	84	0.96	TGATGATGTCAGTATGAACGCAATGGCGATATAACGCAAATAGTTATTTG
BAA6_0112.head	-	83	128	0.97	TATTTGGTATAATCATTATTCTGTATGGGAATAATATTGGGAAAGGAAGC
BAA6_0112.head	-	383	428	0.91	CTCGCTTGGCAACATCACCGGCGGCACGCTGTATTTCGGGCTCGCGGAGT
BAA6_0113.head	+	577	622	0.96	CCTTGTTGGTATGCAGTTGGTGTTTGGTTGATGATGTCAGTATGAACGCA
BAA6_0113.head	+	605	650	0.96	TGATGATGTCAGTATGAACGCAATGGCGATATAACGCAAATAGTTATTTG
BAA6_0113.head	+	649	694	0.97	TATTTGGTATAATCATTATTCTGTATGGGAATAATATTGGGAAAGGAAGC
BAA6_0121.head	-	16	61	0.93	GTATGTGAACACGGTAAATCCGCGAAAAAGATATTACAAATACAAAGATT
BAA6_0122.head	+	638	683	0.93	GTATGTGAACACGGTAAATCCGCGAAAAAGATATTACAAATACAAAGATT
BAA6_0123.head	-	97	142	0.93	AAGTGCCTGTCGCGTAACGTGCACGCGCGCATAATGGAACTATGAGTATC
BAA6_0127.head	+	262	307	1	GCTGTTTTTGCAATTTCGTTCTCATCGCGTATGGTTTCCGCTCCATTCGT
BAA6_0127.head	+	523	568	0.99	GTTTTTGCAATTGCTTTTGCGATTGCGGCTATTGTGCGACGCCTACGCGC
BAA6_0133.head	+	448	493	0.92	CCGGCGTTGAAGCAGAGCCTGCTCGATCACATCATCTCGCTGCGCGAAGA
BAA6_0134.head	+	542	587	0.98	ATAAAATGGAAACAATCTGTAAATGAAAGCATAATATTACTAGATATACT
BAA6_0134.head	+	557	602	0.94	TCTGTAAATGAAAGCATAATATTACTAGATATACTAATAAATATAACTAA
BAA6_0134.head	+	579	624	0.83	TACTAGATATACTAATAAATATAACTAAATACTATAACTGAAGATGAAAA
BAA6_0135.head	-	117	162	0.93	GAGCGCTTGCATGCGCGTGAAGAATGAGGTAAAACAATACTCGAACCGGT
BAA6_0136.head	+	645	690	0.93	GAGCGCTTGCATGCGCGTGAAGAATGAGGTAAAACAATACTCGAACCGGT
BAA6_0138.head	+	132	177	0.81	GCTACTGGATGATCACGACCTACCAGCTGTACATTGCGCAGGACTACATC
BAA6_0142.head	-	59	104	0.81	GATTCTCGACGAACCTGTCGAAGGCCTCATCTGATAGGCGAATGATGGCG
BAA6_0142.head	-	267	312	0.87	AATATTGTACGGCATTACGCCGTACATTTCAAAATCTCAGCAGCGGGCCT
BAA6_0144.head	+	88	133	0.82	GCAAGTTGCCCGAGGAGCGCCGCCGGTACCAGAATTGGGGAATTCCTGCG
BAA6_0144.head	+	433	478	0.81	GATTCTCGACGAACCTGTCGAAGGCCTCATCTGATAGGCGAATGATGGCG
BAA6_0144.head	+	641	686	0.87	AATATTGTACGGCATTACGCCGTACATTTCAAAATCTCAGCAGCGGGCCT
BAA6_0148.head	-	390	435	0.82	TATTTGGCATATGCTGACTCGAGAGTAAGTAAATGAATGCCGGAGCAGAT
BAA6_0150.head	+	71	116	0.82	TGGGGTGGAACATCGACCCGGATGCGCTTTATAACACGCTGGTTCGCCTG
BAA6_0150.head	+	625	670	0.86	CCCAGTTTTGTGTGACGGTCTAATAAATTTGAAATCCGCGGAAATTCGGG
BAA6_0153.head	-	25	70	0.92	GTTCGTTTGCGTGACTTAACCGCTTAATATATTATGGAATCAAGGAAAAG
BAA6_0154.head	+	596	641	0.92	GTTCGTTTGCGTGACTTAACCGCTTAATATATTATGGAATCAAGGAAAAG
BAA6_0155.head	+	264	309	0.92	GTTCGTTTGCGTGACTTAACCGCTTAATATATTATGGAATCAAGGAAAAG
BAA6_0156.head	-	499	544	0.87	CGTGGTCGTTGAAAATCCGCGTCTCGCAGGATCATGAGGCCGCTGAGCAG
BAA6_0158.head	+	290	335	0.87	CGTGGTCGTTGAAAATCCGCGTCTCGCAGGATCATGAGGCCGCTGAGCAG
BAA6_0159.head	+	303	348	0.84	GCCTCAAGTGGCATCGTGACGATCCCGGGCATGATGTCAGGCCAGATCAT
BAA6_0160.head	+	569	614	0.9	GTTAGTGGCACATCCCACGGATGCTTCCGTATGTTGCACCGCATTGGCGG
BAA6_0160.head	+	647	692	0.87	CAGATTGGTTTTCGCATAATCTATATATGTATGCTGTGCGATGACGTGCA
BAA6_0166.head	-	489	534	0.94	GCGAAATTTGACAAACGGTGAAAACATGCTAAAAGCTTACCTGCAATTCG
BAA6_0166.head	-	621	666	0.87	CTTGAATGAAATTTGTCTTCTACTGTAAGTAACTTACCCTGTAAGACAAA
BAA6_0167.head	+	500	545	0.94	GCGAAATTTGACAAACGGTGAAAACATGCTAAAAGCTTACCTGCAATTCG
BAA6_0167.head	+	632	677	0.87	CTTGAATGAAATTTGTCTTCTACTGTAAGTAACTTACCCTGTAAGACAAA
BAA6_0172.head	+	640	685	0.85	CCATAGTGCCAGACTAGCGGGCAGCCCAATACAATGGTGTCGACGACAAC
BAA6_0174.head	-	42	87	0.96	GAATTTTTAGTTATACGATTGTCTATTTATATATGCAATTCTGTGAATCT
BAA6_0174.head	-	119	164	0.82	CGAGATGTTCGCAGAACGTTAATGGTTGGTAAATGGTTTATCTTTTTATA
BAA6_0174.head	-	139	184	0.99	AATGGTTGGTAAATGGTTTATCTTTTTATAAAAATGCGGAAGTAATTTTG
BAA6_0174.head	-	161	206	0.94	TTTTTATAAAAATGCGGAAGTAATTTTGCTGTATTGATATTTTTAGAGAA
BAA6_0174.head	-	180	225	0.96	GTAATTTTGCTGTATTGATATTTTTAGAGAATAGTGTGCAGATTGATGCC
BAA6_0174.head	-	217	262	0.94	GCAGATTGATGCCGCTTCTGTATTGGATGCAAATTCCGCGTCGTCGTCTG
BAA6_0176.head	-	211	256	0.99	CGGTTGTTGCCGAACACGCCCTGCGCCATGATCATGTCACGCAACGAATC
BAA6_0177.head	-	600	645	0.82	GCCTTGAACGCAAAGGCAAGGACGCTGCTTACATTGACGCGCTGTTTGGC
BAA6_0178.head	+	309	354	0.88	TTCGTGTTGCCGTATGGATTCCAGAAGCCGATGATGTTGAACCAGGCGTA
BAA6_0178.head	+	408	453	0.85	TTGATGATGAGTCGCTTGAGGTCGCGCCGCAGAATGAACCATATGTTGCG
BAA6_0178.head	+	420	465	0.92	CGCTTGAGGTCGCGCCGCAGAATGAACCATATGTTGCGCATGACTCCTCT
BAA6_0179.head	+	535	580	0.82	GCCTTGAACGCAAAGGCAAGGACGCTGCTTACATTGACGCGCTGTTTGGC
BAA6_0183.head	-	82	127	0.86	TTTTTCGTGAGTCCCCATGGGAGATTCCCTATGCTGGTGCCTATGAACGA
BAA6_0183.head	-	506	551	0.85	TCGTGGCGTTGTGGAAGCAATCGCTCGAATACCATGTGTGGCACCGGCTG
BAA6_0183.head	-	602	647	0.91	AATGGGGTGACGGTGCCGCGCCAGGTACGTCGAATGGCGGTTCGGCAACA
BAA6_0186.head	+	293	338	0.98	GCTTGGGTTTGCGAACCGCCCTGCGGCCGGATGATCTCGGTGTTCGTGTT
BAA6_0187.head	-	6	51	0.96	CATCTTTTCACGCGCGCTGGAAATCTGCATATATATATACTGCGACACGC
BAA6_0188.head	+	580	625	0.96	CATCTTTTCACGCGCGCTGGAAATCTGCATATATATATACTGCGACACGC
BAA6_0190.head	+	481	526	0.88	GGCAAGTGGAACCAGCTCGGTGTGCAGCTGATCATCGCCATCATCGCCAT
BAA6_0190.head	+	623	668	0.83	TCGACTTGGCCGATCAGGGCGAACGTGCCTACGATTTCGCTGGTACCGCC
BAA6_0191.head	+	40	85	0.94	AGATGAAGTGAGATGAAGCTCATTACCGCAATCATTCAGCCACATAAGCT
BAA6_0192.head	+	630	675	0.94	CCCGGATTGCATGAATGTAGCATATATGCTACATTCTATTGATGGAAAGG
BAA6_0193.head	+	225	270	0.94	CCCGGATTGCATGAATGTAGCATATATGCTACATTCTATTGATGGAAAGG
BAA6_0193.head	+	261	306	1	TATTGATGGAAAGGATAGTGTTCGAAGTATATGAGGACGCCTCATGGCGA
BAA6_0193.head	+	641	686	0.83	GAATGGCATGCGACACCGCGCGTACTCAGTACATTGCATGCCCCCTTATA
BAA6_0196.head	+	588	633	0.92	CGGTGAGTGTGAGAATCTGTGCTCTCGGGTAAAAAACCCACGGCGTGACC
sRNA00002.head	+	240	285	0.92	CGGTGAGTGTGAGAATCTGTGCTCTCGGGTAAAAAACCCACGGCGTGACC
BAA6_0197.head	+	228	273	0.92	CGGTGAGTGTGAGAATCTGTGCTCTCGGGTAAAAAACCCACGGCGTGACC
BAA6_0199.head	-	17	62	0.85	CTTGTTTGTGTTCGCGGGTGACAAAACACGAAATTCAGTGCCGAATTATG
BAA6_0199.head	-	276	321	0.92	ACGGGTTTGTCGTGCGGGCAATCTGCAGATATGACAAACCTGTGCATGAG
BAA6_0199.head	-	301	346	0.91	CAGATATGACAAACCTGTGCATGAGCGCATATGTTCGTCATGTTGCGGGC
sRNA00003.head	-	208	253	0.92	ACGGGTTTGTCGTGCGGGCAATCTGCAGATATGACAAACCTGTGCATGAG
sRNA00003.head	-	233	278	0.91	CAGATATGACAAACCTGTGCATGAGCGCATATGTTCGTCATGTTGCGGGC
BAA6_0200.head	-	319	364	0.82	TTTCGTTTGCCAGGAGAGCATCTCTATGGTCTGTTCACAGCGGGTCCACG
BAA6_0202.head	-	18	63	0.88	AGCGGGCTGAAAAATCACTGAGTTCACGAAAGAATTCGGAATATGTCCAC
BAA6_0202.head	-	284	329	0.88	TGATTGAACATCTAGGCGGCTGAAGTGAACAGAATGTGCGATTTTCTCTG
BAA6_0202.head	-	406	451	0.9	TTCCGACTTGCGTAATCCTAAATTCCGAGCATAATTGCAAGTACAAGGAC
BAA6_0202.head	-	570	615	0.89	ACTTGGGAAAGAGACCCACCTCGTGTGGGTCTCTTTTTTATTTCATGAAA
BAA6_0202.head	-	608	653	0.98	TATTTCATGAAAAAACGCCTTTGTTTTGGAATAGTTCTTGGCAAGAAGTC
BAA6_0203.head	-	104	149	0.88	TGATTGAACATCTAGGCGGCTGAAGTGAACAGAATGTGCGATTTTCTCTG
BAA6_0203.head	-	226	271	0.9	TTCCGACTTGCGTAATCCTAAATTCCGAGCATAATTGCAAGTACAAGGAC
BAA6_0203.head	-	390	435	0.89	ACTTGGGAAAGAGACCCACCTCGTGTGGGTCTCTTTTTTATTTCATGAAA
BAA6_0203.head	-	428	473	0.98	TATTTCATGAAAAAACGCCTTTGTTTTGGAATAGTTCTTGGCAAGAAGTC
BAA6_0203.head	-	571	616	0.82	TAGAGATTGAACCGGTTGCGGAACCCACGTTCAATGCAACTATGACTATG
BAA6_0204.head	-	477	522	0.91	GCTGGGATTGGCGCGTGCCAAGGCACATATCGAATGGCTGCGTCGCAATG
BAA6_0205.head	+	60	105	0.9	TTCCGACTTGCGTAATCCTAAATTCCGAGCATAATTGCAAGTACAAGGAC
BAA6_0205.head	+	224	269	0.89	ACTTGGGAAAGAGACCCACCTCGTGTGGGTCTCTTTTTTATTTCATGAAA
BAA6_0205.head	+	262	307	0.98	TATTTCATGAAAAAACGCCTTTGTTTTGGAATAGTTCTTGGCAAGAAGTC
BAA6_0205.head	+	405	450	0.82	TAGAGATTGAACCGGTTGCGGAACCCACGTTCAATGCAACTATGACTATG
BAA6_0206.head	+	320	365	0.91	GCTGGGATTGGCGCGTGCCAAGGCACATATCGAATGGCTGCGTCGCAATG
BAA6_0210.head	+	601	646	0.88	TCCGGCTTTACACCGAATATTGGCGGCCGCATAGTGGAATCATCTGGGAG
BAA6_0211.head	+	321	366	0.88	TCCGGCTTTACACCGAATATTGGCGGCCGCATAGTGGAATCATCTGGGAG
BAA6_0213.head	+	643	688	0.98	TGGATTTTGATGCCCCTCACGCGCTAGGTTATATAGCACATCGGTATGCG
BAA6_0215.head	+	610	655	0.93	CGAGAATGAGACACCTACAGGTGCATTCATACAATAATCGTGCTTCATGC
BAA6_0217.head	+	21	66	0.91	CAGATTATTCAATACAATACGAGTTTTTATATAAAAATCGGAGTATGGAG
BAA6_0220.head	+	190	235	0.81	CGTTGCGTTGCGGAGAGATCCAGGGATGGCATATTTTACGGAGACTTCCG
BAA6_0221.head	-	168	213	0.98	GCTTTGGCGACGTTTTCCAGCATGCCGACTATCTTCGGTATATATCTCTC
BAA6_0221.head	-	179	224	0.81	GTTTTCCAGCATGCCGACTATCTTCGGTATATATCTCTCGAATTGCATCG
BAA6_0221.head	-	214	259	0.99	TCTCGAATTGCATCGTGGGGATAAGAAGGTATGCTTAAAGGCGGAAAATC
BAA6_0222.head	+	16	61	0.97	AGATTGTTGTACAGAGCGCGCGCCATGCCCATGATGTCAATGCCGCCGTT
BAA6_0222.head	+	635	680	0.98	GCTTTGGCGACGTTTTCCAGCATGCCGACTATCTTCGGTATATATCTCTC
BAA6_0222.head	+	646	691	0.81	GTTTTCCAGCATGCCGACTATCTTCGGTATATATCTCTCGAATTGCATCG
BAA6_0224.head	+	645	690	0.98	GTTGGGTTGGCATTGGGGCAGGGGTGGTGTACACTGGCTTACGCCTCCGC
BAA6_0225.head	+	456	501	0.87	GGGATGTCTGCACTCAAGTGGACTTGTTCGAAAATGACAGTAATTTTGTT
BAA6_0225.head	+	467	512	0.94	ACTCAAGTGGACTTGTTCGAAAATGACAGTAATTTTGTTGTTAATTCCCT
BAA6_0225.head	+	478	523	0.88	CTTGTTCGAAAATGACAGTAATTTTGTTGTTAATTCCCTTAGTAATCAGC
BAA6_0225.head	+	498	543	1	ATTTTGTTGTTAATTCCCTTAGTAATCAGCAAAATGTGTTATTTTTGATA
BAA6_0226.head	+	272	317	0.96	GGCCATTTTCCAAGGTTTGATGCCTCGAATACTTTGGCCGTGACATCCCG
BAA6_0226.head	+	345	390	0.94	GAGTTGGTGACATCCCGTACGCACTGTTATCTCTTACGGGATGTCGTCAG
BAA6_0230.head	+	324	369	0.83	CGGGATGTTTTCTTTCTCTCGTAATATATTAAAATGCTCAAAATCTATCA
BAA6_0230.head	+	581	626	0.87	GCGGGGCTGACGAATCGCCGAGGAACTGCGACAATCTCAGCATATGAACT
BAA6_0231.head	+	639	684	0.86	GCCGAGTAGTCATCATGCAAATTGCCGAGTATACTGTATGCATATTGCCG
BAA6_0232.head	+	170	215	0.82	GACTGGTGAAATCTGCGAAACTGTATTTCTATGACACCGGTTTGGCGGCG
BAA6_0233.head	-	264	309	0.99	AGTTTTTGGATATCAGCTCCCTAGAGCAATCGATTGGTGATTGATTTCCA
BAA6_0233.head	-	301	346	0.95	TGATTGATTTCCAAGGTTTTTTGGGGGTTGATACTTTGGGCGTGACATCC
BAA6_0234.head	+	372	417	0.99	AGTTTTTGGATATCAGCTCCCTAGAGCAATCGATTGGTGATTGATTTCCA
BAA6_0234.head	+	409	454	0.95	TGATTGATTTCCAAGGTTTTTTGGGGGTTGATACTTTGGGCGTGACATCC
BAA6_0236.head	-	196	241	0.94	AAATGTTGACGAAACTATCGTTGGTGTTCTGAAATCGTAGAAAATTGTTC
BAA6_0236.head	-	244	289	1	TCTTGTTTGAGAGATTTTAGCCGCCCTATTATATTTTCTTTGCGAAAGAA
BAA6_0237.head	-	403	448	0.84	CGTATTTTCGGCGGGTACGCGGAGTTGTTGAGAATCCCGCATGCGGCGAG
BAA6_0237.head	-	500	545	0.93	GCATGACGATGACGATCATGACCCAGCAATATTACGGAAATTACTCGCTC
BAA6_0239.head	-	76	121	0.87	GCATGAGTGAATCTGAAAACAATGAGTCGAATCATGTGAAACCCGCGCTT
BAA6_t006.head	+	504	549	0.99	GATTGGTGACCTTGACGATGTTCACGCCATAACATCACATTGTTCACGCC
BAA6_t007.head	+	403	448	0.99	GATTGGTGACCTTGACGATGTTCACGCCATAACATCACATTGTTCACGCC
BAA6_0242.head	+	208	253	0.99	GATTGGTGACCTTGACGATGTTCACGCCATAACATCACATTGTTCACGCC
BAA6_0243.head	-	51	96	0.98	ATTTCTGTTGGATTAGTCTGCTTAAGCGCTCAAATTCCGCGGAAAATCAG
BAA6_0243.head	-	101	146	0.86	GTGTTTTACAGTGCGAAAACAATCTGCAACATCTTTGAAAAAACCTTCAC
BAA6_0244.head	-	548	593	0.92	CGCATTGAAGACCTGCGCATCGCCGCCGAGATTATGAAGGGGCACAAGAA
BAA6_0245.head	+	414	459	0.96	GCAGATTTTGCGGCAAGCGTATCTGAAGTCATACTGAGATTATTGCATCT
BAA6_0245.head	+	496	541	0.98	ATTTCTGTTGGATTAGTCTGCTTAAGCGCTCAAATTCCGCGGAAAATCAG
BAA6_0245.head	+	546	591	0.86	GTGTTTTACAGTGCGAAAACAATCTGCAACATCTTTGAAAAAACCTTCAC
BAA6_0246.head	+	328	373	0.92	CGCATTGAAGACCTGCGCATCGCCGCCGAGATTATGAAGGGGCACAAGAA
BAA6_0248.head	-	86	131	0.9	GCCCATATGAAGAACTACATGGTGTGTGGCAGAATGGTGGGGAATTGCGC
BAA6_0249.head	-	291	336	0.82	AGCATGTAGATGTCCCCTTTTACGCAGATTATTGTCGGCAGATTTTTGTT
BAA6_0249.head	-	316	361	0.92	AGATTATTGTCGGCAGATTTTTGTTTGCATAATTTGGGACATTTTGGGGC
BAA6_0250.head	+	629	674	0.9	GCCCATATGAAGAACTACATGGTGTGTGGCAGAATGGTGGGGAATTGCGC
BAA6_0252.head	+	500	545	0.82	AGCATGTAGATGTCCCCTTTTACGCAGATTATTGTCGGCAGATTTTTGTT
BAA6_0252.head	+	525	570	0.92	AGATTATTGTCGGCAGATTTTTGTTTGCATAATTTGGGACATTTTGGGGC
BAA6_0257.head	-	211	256	0.87	ATCGAAATTGCCGAGCAACGTCAGGCGAATGAAATCACGCAATGCCTCGG
BAA6_0258.head	-	126	171	0.95	CAGTGCGTGAAACGCGTCCCGGCCAGGAGCATAATGGCCTGATTTATGTA
BAA6_0259.head	-	117	162	0.91	GTGGCTTGCAGCAGTGGAAAAAACGTTTGTATGGTTCCTCCTCTACAGTT
BAA6_0259.head	-	202	247	0.9	GTGATGAAGAGACGGTTCGTGGACCGGGGCATATTGAATGGCCCGATCTG
BAA6_0262.head	-	73	118	0.98	TAATTGTGGAGACAATCTGCGTAATTTGGGACAGTTGGACGGCTATTTCT
BAA6_0263.head	+	401	446	0.98	TAATTGTGGAGACAATCTGCGTAATTTGGGACAGTTGGACGGCTATTTCT
BAA6_0264.head	-	48	93	0.96	GGCTTGCGTTGTCGGCACGGTTCATGTAATATTGTGAAGTTGCGTGTTCG
BAA6_0264.head	-	348	393	0.82	GCGAGTGAAGGTTGCGTGAGCGTAAGCGATACAGTGACAAGACCCCGGTG
BAA6_0265.head	+	650	695	0.96	GGCTTGCGTTGTCGGCACGGTTCATGTAATATTGTGAAGTTGCGTGTTCG
sRNA00006.head	+	375	420	0.96	GGCTTGCGTTGTCGGCACGGTTCATGTAATATTGTGAAGTTGCGTGTTCG
BAA6_0266.head	+	365	410	0.96	GGCTTGCGTTGTCGGCACGGTTCATGTAATATTGTGAAGTTGCGTGTTCG
BAA6_0267.head	+	628	673	0.98	TGATTTGTATACGTTTCGCTGATAGCATGTATATTTATATATAAGTCAGG
BAA6_0269.head	+	493	538	0.91	CCTTTTTACGCAGATACAGACAGATCAGATATAGCTGTACATACGCAACG
BAA6_0269.head	+	579	624	0.88	GCTGAATTTGTCTCTTTTCACGCAAAGAACATCATGCAGAATGCTTGGAA
BAA6_0272.head	-	559	604	0.81	GGGGCATGAGAGGGCTCCCCGTGCACAAATAACTTCACTAGTATAGCGTG
BAA6_0272.head	-	590	635	0.87	ACTTCACTAGTATAGCGTGCGGGGGTAGATAATCTGCACATGGGCGTAAC
BAA6_0273.head	-	12	57	0.87	ACTTCACTAGTATAGCGTGCGGGGGTAGATAATCTGCACATGGGCGTAAC
BAA6_0273.head	-	275	320	0.95	AGTGGGATTTCAAATACTATGCGAGCGTCTACGATTTGGACGCGGAGGTG
BAA6_0274.head	+	560	605	0.81	GGGGCATGAGAGGGCTCCCCGTGCACAAATAACTTCACTAGTATAGCGTG
BAA6_0274.head	+	591	636	0.87	ACTTCACTAGTATAGCGTGCGGGGGTAGATAATCTGCACATGGGCGTAAC
BAA6_0278.head	-	382	427	0.87	GCCGCGCTTGAGATCGTCCACCATATCGAGATAGTCCTGCACGCCGCCCG
BAA6_0279.head	-	300	345	0.87	GCCGCGCTTGAGATCGTCCACCATATCGAGATAGTCCTGCACGCCGCCCG
BAA6_0281.head	-	72	117	0.87	ACAGGTGTCAGCATGCGGAAAGCATGCATCAGAATGCGTAGAAGGGGACA
BAA6_0284.head	-	112	157	0.86	TTTTTACGCAGGGCGGGAGATGCGGTGGGTATAAGAGATGCAGCGGGTAT
BAA6_0288.head	-	650	695	0.81	TGCGTGTTGTTGAGCGCGGCGATGTCATCGAGAATCTGCTGCGGTTTCGA
BAA6_0296.head	-	82	127	0.94	ATCTGGAAACATGGGGAGAACGTCCACGGGACAATCTGGAAACATGGGGA
BAA6_0296.head	-	354	399	0.82	AAAGTGGCACATGCTTGGTGCACAAGAAATACAGTGTAGCCGAATTGCTG
BAA6_t008.head	-	120	165	0.82	AAAGTGGCACATGCTTGGTGCACAAGAAATACAGTGTAGCCGAATTGCTG
BAA6_0297.head	+	360	405	0.94	ATCTGGAAACATGGGGAGAACGTCCACGGGACAATCTGGAAACATGGGGA
BAA6_0297.head	+	632	677	0.82	AAAGTGGCACATGCTTGGTGCACAAGAAATACAGTGTAGCCGAATTGCTG
BAA6_0298.head	+	549	594	0.96	ATAGGTTTGCCTGCGTGAAAGCGAACAGCGAAAATGTTCGCTTTCGTCCC
BAA6_0298.head	+	649	694	0.86	TATTTTGTGAGTATGGTGAAGCTTGATAAGCAAATGCAAACGCATGCCTT
BAA6_0299.head	-	126	171	0.81	AATGGTGAACGCCACAGTGGGTCTCCGCCGAAAATGATACATTGGAGTGC
BAA6_0303.head	+	304	349	0.83	CGGATTCGACGAGCGCTGCAAATACTCGGGAACATGGGCGTATACGAAAC
BAA6_0304.head	+	18	63	0.86	TTCCAGCTTGGCGAAGGCGAACGCGTGGCGATCATGGGACCGTCGGGTTC
BAA6_0304.head	+	312	357	0.94	ATGTGGCTGGAACGCATGGGATTGCGCAATCTGATGCGCAATCGACCCGG
BAA6_0307.head	+	565	610	0.83	CTATTTGTCCCCTTTTACGCAAGAAGACGTAATTTGGGACATCTAGTGGC
BAA6_0308.head	-	306	351	0.93	GTATGGAAATGGTTCGGCGCCGGAATCTGTAGAACAGTGCAGCAATAGAA
sRNA00010.head	+	78	123	0.84	GGAAGACTGAAGTTTCGTCATTCGCGCGGTAATCTGCGAGCCGATTACGA
sRNA00010.head	+	467	512	0.93	GCGTCTTGGCGTTCGGTCGGAAGCGCGCGTATGATAGGCACGGTGGTTGA
sRNA00010.head	+	550	595	0.88	TATTAGTGTTGAGACCCGACTCCTCTCCTTATATCGACCGGGGCTGTTTC
BAA6_0309.head	+	32	77	0.84	GGAAGACTGAAGTTTCGTCATTCGCGCGGTAATCTGCGAGCCGATTACGA
BAA6_0309.head	+	421	466	0.93	GCGTCTTGGCGTTCGGTCGGAAGCGCGCGTATGATAGGCACGGTGGTTGA
BAA6_0309.head	+	504	549	0.88	TATTAGTGTTGAGACCCGACTCCTCTCCTTATATCGACCGGGGCTGTTTC
BAA6_0310.head	+	72	117	0.93	GCGTCTTGGCGTTCGGTCGGAAGCGCGCGTATGATAGGCACGGTGGTTGA
BAA6_0310.head	+	155	200	0.88	TATTAGTGTTGAGACCCGACTCCTCTCCTTATATCGACCGGGGCTGTTTC
BAA6_0314.head	+	582	627	0.98	GTGTGATTGCCGGCCTGGTGCCTCGCGGGCAGATTCCGGCCATTGCGGCC
BAA6_0315.head	+	516	561	0.93	CGCGAGTGGACTTCGTCGGAGCAATCCGCTACTATTTCCTCTTGGCGGTT
BAA6_0315.head	+	613	658	0.84	AATTGGTAGCGCAACGGTCTCCAAAACCGTAGGTTGTGGGTTCGAGTCCC
sRNA00011.head	+	259	304	0.93	CGCGAGTGGACTTCGTCGGAGCAATCCGCTACTATTTCCTCTTGGCGGTT
sRNA00011.head	+	356	401	0.84	AATTGGTAGCGCAACGGTCTCCAAAACCGTAGGTTGTGGGTTCGAGTCCC
BAA6_0316.head	+	140	185	0.93	CGCGAGTGGACTTCGTCGGAGCAATCCGCTACTATTTCCTCTTGGCGGTT
BAA6_0316.head	+	237	282	0.84	AATTGGTAGCGCAACGGTCTCCAAAACCGTAGGTTGTGGGTTCGAGTCCC
BAA6_0318.head	+	623	668	0.91	TCCGCTCGTGACATCGATGCCGCAATGAAGATCATCGAGGGCTCTGCGCG
BAA6_0321.head	-	53	98	0.96	ATTTTGTAGAGGTCACCAAAAACGAGCGGTCAGATTTGTTCAAAGCGACG
BAA6_0322.head	+	364	409	0.87	CCTGAGATTGACACGGGTGACGCTATGCATAAGTTCGTGCATAAGTATTC
BAA6_0322.head	+	506	551	0.86	TGAGATTGCCCAGCCTGCGCAATACCTGCCAAAATAGGCGGAATCATAAG
BAA6_0322.head	+	614	659	0.96	ATTTTGTAGAGGTCACCAAAAACGAGCGGTCAGATTTGTTCAAAGCGACG
BAA6_0326.head	-	121	166	0.83	ATGTGAATCCAGCCATTTTCGCTATATGGCAGAATATGCAGCAGCACGAA
BAA6_0328.head	+	498	543	0.96	CGTGGATTGCCTGCGGGGGGAGGGTTGTGTATAATGGCAACGTTGCCTCG
BAA6_0328.head	+	642	687	0.83	ATGTGAATCCAGCCATTTTCGCTATATGGCAGAATATGCAGCAGCACGAA
BAA6_0329.head	-	24	69	0.83	TAAATGACTCTGAGTATATGAAGCGCAGATATCGTCAAAAGCTGGTGTGT
BAA6_0330.head	+	241	286	0.9	CGCAGTTGTGCAGCGCCACATTGTGCGGGCAGAATGCGAGCGAATCGCCG
BAA6_0330.head	+	531	576	0.83	TAAATGACTCTGAGTATATGAAGCGCAGATATCGTCAAAAGCTGGTGTGT
BAA6_0331.head	+	200	245	0.83	TAAATGACTCTGAGTATATGAAGCGCAGATATCGTCAAAAGCTGGTGTGT
sRNA00014.head	+	421	466	0.83	GTCGCCGTGACTACGACGATGACCGTGATTACGATGATCGTCCGCGTCGC
BAA6_0332.head	+	384	429	0.83	GTCGCCGTGACTACGACGATGACCGTGATTACGATGATCGTCCGCGTCGC
BAA6_0333.head	+	36	81	0.84	TCATGAGCTGGACACCGATTATGTGAGGGTATGGTGAAATGCGATAATCG
BAA6_0333.head	+	131	176	0.91	GGTTGGATTATCGCGCTGATTGTGATTGCAATCATTCTCGTGCTGACAAT
BAA6_0333.head	+	146	191	0.94	CTGATTGTGATTGCAATCATTCTCGTGCTGACAATCTGGGTCATCGGCAT
BAA6_0333.head	+	168	213	0.91	TCGTGCTGACAATCTGGGTCATCGGCATGTACAACAGTCTCATCGGCATG
BAA6_0336.head	-	314	359	0.9	TGTTTGAGTTTGCAGTGAACCACTACATCTAGTGTTTCGGTGTGTGAGGA
BAA6_0337.head	-	30	75	0.9	TGTTTGAGTTTGCAGTGAACCACTACATCTAGTGTTTCGGTGTGTGAGGA
BAA6_0338.head	+	461	506	0.9	TGTTTGAGTTTGCAGTGAACCACTACATCTAGTGTTTCGGTGTGTGAGGA
BAA6_0342.head	+	248	293	0.92	ATGATGGTGAAGAAAGGTGCCTCCAAGGAGAACATCGTCGCCACGCTCGG
BAA6_0345.head	-	389	434	0.95	ATCGCTTTGCACGGTGTTGGGCAAACGCCTAATATAAGGACAGTTATTCG
BAA6_0349.head	+	385	430	0.83	GGTGATTGACCTCGCGGGCGGCAGACCGCTGTATTTCGCGACGACGCGCG
BAA6_0352.head	+	18	63	0.89	ACGATTGACGATGCCGGCGACGACGTCGACATGATCCGCCATTTCGCCGC
BAA6_0352.head	+	539	584	0.84	CATTCTGGCCAATCAGGGCAAACTCGAGGTATGGTCGAAACCAGGGGAGG
BAA6_0353.head	+	558	603	0.83	CTGCTGACGACGGTGCGCGGTCTCGGGTACAGAATCTGCGACGAACGTTC
BAA6_0355.head	+	375	420	0.81	GGCCTTGGCGCCACCAAGTGGGAGATGATTAAGATGTCGGTGCTGCCATT
BAA6_0358.head	-	166	211	0.97	CCGTTGGTTGAGCCGTGCGAGCGGTTCAATAATTTGGTTCAAGCCAACGC
BAA6_0358.head	-	195	240	0.83	TAATTTGGTTCAAGCCAACGCAGGTTGAGAAACATACTCCCGTCACCGGG
BAA6_0359.head	+	423	468	0.87	CCTTTGAGTTCGAGCAGCCGGCCACCGCGAATATTGTGGCCAATGCGGCG
BAA6_0359.head	+	478	523	0.89	AATCGTGAGTGTGCGCAACAGTCTCTTCATATATTCATTCTCCATTCCGG
BAA6_0360.head	+	634	679	0.87	AACAAAATTTGAGGTGTTGGCCACAACCCAATAATCCGGTCAACGCCATG
BAA6_0362.head	+	95	140	0.87	AACAAAATTTGAGGTGTTGGCCACAACCCAATAATCCGGTCAACGCCATG
BAA6_0362.head	+	138	183	0.8	CGCCATGATTGAAAGGAAGCCATAATGGCTAAGTTCACCCAGGATGAACT
BAA6_0365.head	-	29	74	0.87	GGTGATTGTGGTTAATTAACGGCGTTACTTAATATACAGCGTTACTAATC
BAA6_0365.head	-	50	95	0.87	GCGTTACTTAATATACAGCGTTACTAATCTACAATGGGTCGACCTGTAAA
BAA6_0365.head	-	151	196	0.93	TGCCTTTGAACGTGATCGGCACAGCGGCATACACTTTATGCACCTGCTCG
BAA6_0367.head	-	11	56	0.95	ACTTCCTGTGACTTATAGTAGCGGAAAACTACTATGCGGATGGCTGCCGT
BAA6_0367.head	-	122	167	0.95	ATGTTGGTATGTCGGTATTCCAAGCCTTGCATGATGTGATGAAACGCCGC
BAA6_0368.head	+	626	671	0.87	CCCCTGTGAAACCCTGACTTCCTGTGACTTATAGTAGCGGAAAACTACTA
BAA6_0368.head	+	642	687	0.95	ACTTCCTGTGACTTATAGTAGCGGAAAACTACTATGCGGATGGCTGCCGT
sRNA00015.head	+	642	687	0.96	TCGAGTTGGCAGAGTGCTAACGAACGCGCTACTATGTGTGAGTAGCGCAA
BAA6_0370.head	+	625	670	0.96	TCGAGTTGGCAGAGTGCTAACGAACGCGCTACTATGTGTGAGTAGCGCAA
BAA6_t012.head	+	272	317	0.96	TCGAGTTGGCAGAGTGCTAACGAACGCGCTACTATGTGTGAGTAGCGCAA
BAA6_0375.head	+	92	137	0.85	CTGCAGATTGTCGTCGGCGTGGTCGTCGCCATCATCGCCGCGTGCTTCAA
BAA6_0377.head	-	339	384	0.97	CCGTGATTGTGATCGGCGTGCACATCGACGACAATCTGTATACACGGCTC
BAA6_t015.head	+	316	361	0.94	CCGAATTGATGCCGTACTTGCGGGCCTCGTAGCTTGCAGCGGAGACCACG
BAA6_t015.head	+	630	675	0.93	TGAATTGGCGAATATCGGTGTTTCGTCTGTCGAATCTGCTATGATGTTCT
BAA6_0378.head	+	45	90	0.94	CCGAATTGATGCCGTACTTGCGGGCCTCGTAGCTTGCAGCGGAGACCACG
BAA6_0378.head	+	359	404	0.93	TGAATTGGCGAATATCGGTGTTTCGTCTGTCGAATCTGCTATGATGTTCT
BAA6_0378.head	+	635	680	0.99	CATTGATTGTCGTATGCCATTCCCTGTCGTCAAATCCGCGATATGATGTG
BAA6_0380.head	+	70	115	0.86	ACCGTTTGCGAGGAGCCATGCGTACCTTGTTGAATCCGGCCGACGAGCCG
BAA6_0381.head	+	366	411	0.89	CGTCATGGAAAATGCGCATGGAGGGGGCGCAGAATCCTGAGGTGGACGCG
BAA6_0385.head	-	103	148	0.94	ACTTTTGGAAAAGGATTTGTAGAAGTGAGTGGATTGTCGAGTGCGAAACT
BAA6_0385.head	-	156	201	0.86	TGCGCTTGTCGATGAAAGTGAACAATTTGTATCAAGTAACTCAAATTGAG
BAA6_0385.head	-	199	244	1	AATTGAGATGGAAATCTGCCAATTAGTGACACAATGAGTTCATCAAACGC
BAA6_0385.head	-	307	352	0.88	CGCTAGATTGTGAGACAACTCACATCTCGTGAAATCTGCGCCACGGGGCG
BAA6_0386.head	+	515	560	0.94	ACTTTTGGAAAAGGATTTGTAGAAGTGAGTGGATTGTCGAGTGCGAAACT
BAA6_0386.head	+	568	613	0.86	TGCGCTTGTCGATGAAAGTGAACAATTTGTATCAAGTAACTCAAATTGAG
BAA6_0386.head	+	611	656	1	AATTGAGATGGAAATCTGCCAATTAGTGACACAATGAGTTCATCAAACGC
BAA6_0387.head	-	103	148	0.95	TCTTGGGACACTCGCGTAGGCTAGGGCAGCATGATCTCCTCAATCTCTAC
BAA6_0388.head	+	394	439	0.97	CGATTTGCACGGGAGGAGGCAGCGTGCGCCAGAATTGCGCGTGTGCGTAC
sRNA00017.head	+	394	439	0.8	ACATTCTCGTCATGGCCATCGGATTCCTATACAGTCCGATCTATGGCTGG
sRNA00017.head	+	531	576	0.91	GAGTGCGTGACGAGCTTGGTCTCTTTCGTGATGATCACCTATGCCGCTAC
BAA6_0389.head	+	381	426	0.8	ACATTCTCGTCATGGCCATCGGATTCCTATACAGTCCGATCTATGGCTGG
BAA6_0389.head	+	518	563	0.91	GAGTGCGTGACGAGCTTGGTCTCTTTCGTGATGATCACCTATGCCGCTAC
BAA6_0390.head	+	49	94	0.91	GAGTGCGTGACGAGCTTGGTCTCTTTCGTGATGATCACCTATGCCGCTAC
BAA6_0390.head	+	190	235	0.87	AAATATAGAAGTTGCCTGATTAGGGCTCGCATAATTGGAATCAAAAAAGC
BAA6_0390.head	+	265	310	0.93	GTTTTTGCATGGCTGCGCACTGATGTAGGAAAAGTCGGCGGACGTTTGCC
BAA6_0390.head	+	578	623	0.83	GAGCATTTCGAGATGCGCACTCACAAGCGTCTCATCGATATTGTGGACCC
BAA6_0391.head	+	500	545	0.87	TCGGTTGGCGCATGCGCAACGCCGAGCCGTATTCTCAAGGGCAAGCGCAT
BAA6_0392.head	+	340	385	0.89	CCGCGTGACTACAGCCAGCGCACCCCCAAGAAAATGAAGGCCGCAGCCCT
BAA6_0393.head	+	43	88	0.89	CCGCGTGACTACAGCCAGCGCACCCCCAAGAAAATGAAGGCCGCAGCCCT
BAA6_0398.head	+	555	600	0.92	TTCTGGATTGCCAATGTGCACCCGGGCCGTGTCATGTTCGAAATCGGTGG
BAA6_0399.head	+	306	351	0.92	TTCTGGATTGCCAATGTGCACCCGGGCCGTGTCATGTTCGAAATCGGTGG
sRNA00018.head	+	28	73	0.92	TTCTGGATTGCCAATGTGCACCCGGGCCGTGTCATGTTCGAAATCGGTGG
BAA6_0401.head	+	295	340	0.93	GGTGATTGGGGAGAACCAGCTCGGCTAAGGAGAATCAATGATTCAGCAGG
BAA6_0404.head	+	283	328	0.85	CAAATGACAATGACAGATCCAATCGCAGATATGCTCACGCGTCTGCGTAA
BAA6_0407.head	+	165	210	0.83	CGTGTGTCGAAGACCCACAAGGGCGGCCGTACGTTCAGCTTCGCCGCTCT
BAA6_0408.head	+	627	672	0.96	GTTCTTGAAGACAACTCGTCGACCCGCGGCATGATCGCCGTCGTGCGTCA
sRNA00019.head	+	160	205	0.96	GTTCTTGAAGACAACTCGTCGACCCGCGGCATGATCGCCGTCGTGCGTCA
sRNA00019.head	+	207	252	0.82	TCACTTGGTCAATGTTGAGGAGGCAGAGTGATTATGGCTAACGAAGAGAC
sRNA00019.head	+	480	525	0.9	CAGGTTGTGAACATTGCTGCTCTCAACGATCTGTTCCCGCAGGGCGGAGA
BAA6_0409.head	+	148	193	0.96	GTTCTTGAAGACAACTCGTCGACCCGCGGCATGATCGCCGTCGTGCGTCA
BAA6_0409.head	+	195	240	0.82	TCACTTGGTCAATGTTGAGGAGGCAGAGTGATTATGGCTAACGAAGAGAC
BAA6_0409.head	+	468	513	0.9	CAGGTTGTGAACATTGCTGCTCTCAACGATCTGTTCCCGCAGGGCGGAGA
BAA6_0411.head	+	495	540	0.97	GGATTGGTGAACATGGAATAATCCGCGTCTCAATTCGGTAGCATAGAAGA
BAA6_0412.head	+	229	274	0.97	GGATTGGTGAACATGGAATAATCCGCGTCTCAATTCGGTAGCATAGAAGA
BAA6_0412.head	+	516	561	0.88	GAACTGGAGAATAAGCACATCGTGCTCGCCACAATTTCCGGCAAAATGCG
BAA6_0413.head	+	92	137	0.97	GGATTGGTGAACATGGAATAATCCGCGTCTCAATTCGGTAGCATAGAAGA
BAA6_0413.head	+	379	424	0.88	GAACTGGAGAATAAGCACATCGTGCTCGCCACAATTTCCGGCAAAATGCG
BAA6_0414.head	+	485	530	0.89	ACGCTGCGTGACTACCTCGAGTCGAACTATAAGATCGAAGGCGATCTGCG
sRNA00020.head	+	231	276	0.88	CCACGGTGTGACAGCCATCGTCTGCAACACATAGTTCGTGAATTAGGAAA
BAA6_0415.head	+	165	210	0.88	CCACGGTGTGACAGCCATCGTCTGCAACACATAGTTCGTGAATTAGGAAA
BAA6_0419.head	+	435	480	0.87	GAAGCGGTGAAATACCGCAGATAGAGCGGGATATTCGCGTCGCCCATCGT
BAA6_0425.head	+	471	516	0.85	CCCATTGGCCGCATTCCGGGCATCGGCCATACCATTTGCCGCCGCTCCAG
BAA6_0427.head	-	39	84	0.97	TGTGATTGTGTGAGGCGCACGTAATCGTGGATATTTCTCATCATCGGTCT
BAA6_0427.head	-	329	374	0.97	TCGTCTTTGCAATTTCGATCTCCAAGCGGCATGTTGCGGTTTGTCTGCAG
BAA6_0427.head	-	652	697	0.99	GAGTTTGCAAACATGGCACAGGCAAACGATATGACTGCAGGCCGGGCAT
BAA6_0428.head	+	169	214	0.97	TGTGATTGTGTGAGGCGCACGTAATCGTGGATATTTCTCATCATCGGTCT
BAA6_0428.head	+	459	504	0.97	TCGTCTTTGCAATTTCGATCTCCAAGCGGCATGTTGCGGTTTGTCTGCAG
BAA6_t017.head	-	151	196	0.81	TCTCTTTTTACGCAGAGTGAAGGCGAAGGTAAAGGTAAAAGTACGAGATA
BAA6_0429.head	-	190	235	0.87	GTGCTGATTCTCGTATGCATGATCGCCGCTATCATCGTGATCGTGGGGGC
BAA6_0430.head	+	508	553	0.96	GGATGTTCACGAATGAATTGAATATCGAGCATAGTTCAACTCTAATGTGC
BAA6_0430.head	+	519	564	0.98	AATGAATTGAATATCGAGCATAGTTCAACTCTAATGTGCAAAGCCGACAG
BAA6_0431.head	+	603	648	0.88	CGTTGGCTTTCTGTTCGGCGAATCCGCGGTAGACTGGAGTCAGCTCCCGC
BAA6_0431.head	+	625	670	0.81	TCCGCGGTAGACTGGAGTCAGCTCCCGCATATGATGTGCGGGATACGCAA
BAA6_0432.head	-	638	683	0.82	GTGTGCTGGAACTGGTCCCATTCGCGTTCGATGATCGATTTGATCGTCTG
BAA6_0436.head	-	100	145	0.83	GCTGTAATGGAACCATGGGCAACGCAAACCACAATCCACAGCAGCCGCAG
BAA6_0439.head	+	492	537	0.86	TTCACTTGAAACCCGCTGTAGATGCGCTCTATAGCGGGTTTTTCGTTGCG
BAA6_0439.head	+	548	593	1	CGTATTTGCAGACTCCTATAACCTGCGCGTATAACCACGCCGGCATTCGT
BAA6_0443.head	+	618	663	0.8	CTTTTCCATGCCGTCGTAATCTCTTCGGGTATGATGGGCCTCATGTTGAA
BAA6_0445.head	+	366	411	0.85	GCAAGTGTGGCAAACGCATGAGGCGGCAATGAATTGGTGTGCAGTTCAAT
BAA6_0445.head	+	395	440	0.87	TGAATTGGTGTGCAGTTCAATACAAACTGTCTAATAAGAAATACTGTGTC
BAA6_0445.head	+	588	633	1	TGGGTTTTAAGAAAATAGAGTTCGGAAAATATGCTGTTTTTGCCTTTTAA
sRNA00022.head	+	370	415	0.86	TCGACATGGACAAGGGCGAACGCTTCCAGTACAACCAGAGCTTGCCGACG
BAA6_0447.head	+	350	395	0.86	TCGACATGGACAAGGGCGAACGCTTCCAGTACAACCAGAGCTTGCCGACG
BAA6_0448.head	+	613	658	0.9	TCGTGACATTCACGGGGCCGCGCATGCGCCAAATTCTTCGGTGCGCGGGG
BAA6_0449.head	+	573	618	0.8	CCCATTGAAGAGGAGGGCAATCCCTTCGGGATTTTTGCGTACCGCACAGT
BAA6_0449.head	+	648	693	0.94	CTATAGTCGAAAATTGAAATAGTACGGAAGAGATTTTCCAGGAAGGGAAG
BAA6_0455.head	-	93	138	0.85	GGTTATTTCCACTGCTACACACCTGTGATTACAGTGGGCCATATGAAAAT
BAA6_0455.head	-	325	370	0.97	TGTTGATTGGTTTCGCATTGCTTGTGTGGGAGCATTTTCACCGTCGCGAT
BAA6_0457.head	+	535	580	0.98	TTGTGAATTGTGGCATGGCATCATTCTCCCATATTCGTGCGCGGTGCGCA
BAA6_0458.head	-	123	168	0.96	GGATTGTGAAGGTGCGACAAGAAATTTACGAGATTTTGTGGAACCTTGAA
BAA6_0459.head	+	529	574	0.96	GGATTGTGAAGGTGCGACAAGAAATTTACGAGATTTTGTGGAACCTTGAA
BAA6_0460.head	+	614	659	0.81	GCTCAGTGGCAATCTGTTGCGAGGATAGGTATATTCCAGATTCAGGGTAT
BAA6_0466.head	-	162	207	0.88	CCTCCTGACGAATGTCGCCCGGCGTAACGCATTATGGCGATATTCGCGCG
BAA6_0468.head	+	399	444	0.93	GAATGGTAGAAATGTATCCGCAATGTTCATATATGTGCGTTTATAGTGTA
BAA6_0468.head	+	563	608	0.88	CCTCCTGACGAATGTCGCCCGGCGTAACGCATTATGGCGATATTCGCGCG
BAA6_0472.head	+	577	622	0.86	ATGTGGTCACGCGGTGGATGATTGCGGGGCATCATAGAATTCACAATGTG
BAA6_0472.head	+	611	656	0.89	TAGAATTCACAATGTGCATGTTATGCTGGAACAATGCAACCAAATAAGAC
BAA6_0473.head	+	33	78	0.86	ATGTGGTCACGCGGTGGATGATTGCGGGGCATCATAGAATTCACAATGTG
BAA6_0473.head	+	67	112	0.89	TAGAATTCACAATGTGCATGTTATGCTGGAACAATGCAACCAAATAAGAC
BAA6_0473.head	+	513	558	0.97	CGTGGTGGAAAACGGGCTGGTGTACTATATAGACTTCGAATGCACCGCCT
BAA6_0474.head	+	647	692	0.88	CGCTTGACAGTGACACCTCGAATTGCCAGTATGTTCGATACGACTCGAAT
BAA6_0475.head	+	260	305	0.88	CGCTTGACAGTGACACCTCGAATTGCCAGTATGTTCGATACGACTCGAAT
BAA6_0475.head	+	280	325	0.91	AATTGCCAGTATGTTCGATACGACTCGAATATGCTGGCAATCTCAATATG
BAA6_0475.head	+	308	353	0.91	ATATGCTGGCAATCTCAATATGGAGTGGGTATGGTGTCTCGAACGATCGG
BAA6_0476.head	+	642	687	0.91	GTTCTGATTGCGGCATTCGGTGGATTCGGTAGAATACAAGGACGGGAAGG
BAA6_0480.head	-	604	649	0.8	ATCTGAATCGTTTGCGCAGGCAGATAGAACAGAATGAGCGCGACGAGCAC
BAA6_0481.head	-	107	152	0.99	AGTATTTGAAAATCGGCTCAGGATATATGTTTCATGGATATATGCTCTTT
BAA6_0481.head	-	201	246	0.98	TTCTTGTTGCGTGATATTGGTAAATAGTTTACTATTGCGTAGTACACCGA
BAA6_0482.head	+	389	434	0.9	CATGTGACCTAACCTCCTTCATTGGCGATTACAGTTCATATACTATACAT
BAA6_0482.head	+	498	543	0.99	AGTATTTGAAAATCGGCTCAGGATATATGTTTCATGGATATATGCTCTTT
BAA6_0482.head	+	592	637	0.98	TTCTTGTTGCGTGATATTGGTAAATAGTTTACTATTGCGTAGTACACCGA
BAA6_0484.head	+	45	90	0.88	GCGACTGGAAATAGGCGTCCTGCAATTCGTCGAATTGTGGCGGCACGTTG
BAA6_0485.head	-	516	561	0.83	GGCATCTCGACGGCGCTCGCTCTCATTGCGATCATCATGGTCATCTGCGG
BAA6_0487.head	+	318	363	0.83	GGCATCTCGACGGCGCTCGCTCTCATTGCGATCATCATGGTCATCTGCGG
BAA6_0487.head	+	605	650	0.93	CGGGTTTGCGGGCTCCCATATGGCATCGGTATCGTGCATGAGTGCTTCGG
BAA6_0488.head	-	24	69	0.85	AACCTTGTCGATGAACACTGTAGCACCGATTTTATGTTTGCGCAAACATA
BAA6_0488.head	-	57	102	0.91	ATGTTTGCGCAAACATATGCGAAAAAGCTTAAAATCAGTACATTTGAAGA
BAA6_0488.head	-	140	185	0.98	TATTGTGTCGCACATCATTGCATCATCGTGATATTCGGTTGTGGGTGTTC
BAA6_0489.head	+	102	147	0.86	TGTTGTAGAAGAAGGCCATGGGGCCTGCGTCGATTGGCAATGCGTACACC
BAA6_0489.head	+	129	174	0.98	CGTCGATTGGCAATGCGTACACCTTGCCGTCTATTTGCACTGACGACCAT
BAA6_0489.head	+	157	202	0.99	GTCTATTTGCACTGACGACCATGGTCCCGGATTATAGAAGTCTTCGTATC
BAA6_0489.head	+	184	229	0.81	CGGATTATAGAAGTCTTCGTATCCGCTCGTCTTATCTGTGATGTCAAGCA
BAA6_0489.head	+	615	660	0.85	AACCTTGTCGATGAACACTGTAGCACCGATTTTATGTTTGCGCAAACATA
BAA6_0489.head	+	648	693	0.91	ATGTTTGCGCAAACATATGCGAAAAAGCTTAAAATCAGTACATTTGAAGA
BAA6_0491.head	-	80	125	0.85	GATGGCCATGACGATCGCCAGTGCGGCGGCATAGTTGCTTTGGTTTCCGG
BAA6_0491.head	-	136	181	0.89	TCAGATTGTAGGCGTACATGTTGGGCGTGTAATACGTGGTGATGGTGTTG
BAA6_0491.head	-	390	435	0.9	ATGTTGTAGCCCGTGAACTCCCAGGTCACGATATTGCCGATTGCCGCCAG
BAA6_0492.head	-	44	89	0.98	TCATCGTTGGAAATCAAGTCAAATTAAGCTCACATTGTTTATGAGCATAA
BAA6_0492.head	-	130	175	0.86	TATTGGCTTCGACGAAGATTCCATATTTGTCACATGTCGGCGTTTTGCGA
BAA6_0492.head	-	569	614	0.88	ATCTTGGAGCAGCAAGTGGCGGATTTCAATACATTCGTGCCGAGTGTCGA
BAA6_0493.head	+	578	623	0.98	TCATCGTTGGAAATCAAGTCAAATTAAGCTCACATTGTTTATGAGCATAA
BAA6_t020.head	+	636	681	0.96	GCCGGATTTGCGTTGAATGCGGAATCGAGTAATATTTACATCTGTTGTCG
BAA6_t021.head	+	529	574	0.96	GCCGGATTTGCGTTGAATGCGGAATCGAGTAATATTTACATCTGTTGTCG
BAA6_t022.head	+	417	462	0.96	GCCGGATTTGCGTTGAATGCGGAATCGAGTAATATTTACATCTGTTGTCG
BAA6_0495.head	+	548	593	0.97	ATGATGATTGAGACTTTCAGCATGCCTTCTACAATATGAGTTCACCCGTA
BAA6_0498.head	+	148	193	0.88	CGACAGATTGACGGGCCGCCAGTTGCTCGTCTATTCCGGTATGCTGCGCA
BAA6_0508.head	-	107	152	0.92	TCGCGCTTGCCGAAATATGGGATGCAATTTAAGATGATTGAGGCGCATCC
BAA6_0508.head	-	478	523	0.89	GTGTATGTGAATGTGGTCGGCAGTGCGGTTGAAATGCTGCTTGGAAACAA
BAA6_0509.head	+	185	230	0.85	CCTTCGTTGCATATGTTGAACAATGCGAAGAAATTCGCCGCCTGTCCGCT
BAA6_0509.head	+	643	688	0.92	TCGCGCTTGCCGAAATATGGGATGCAATTTAAGATGATTGAGGCGCATCC
BAA6_0510.head	+	188	233	0.89	GTGTATGTGAATGTGGTCGGCAGTGCGGTTGAAATGCTGCTTGGAAACAA
BAA6_t023.head	+	543	588	0.83	GAATGGATGCCGTGGAGCGTTCGAACCGAGAGAATCTGCGGCAGGAGGAA
BAA6_0511.head	-	10	55	0.81	TCGGTGAAGAAAATCCCCTAATACTTCGCTAATCTGTCTATCGGCCATAC
BAA6_0511.head	-	96	141	0.92	CATTTTGGGTTTTGTTCTCGGCGTGCAGACAGAATACGTGTAGGTAAATA
BAA6_0511.head	-	173	218	0.98	AATATTTTATATTCAGACCCCCACTTACCTAAATTAATTCTATTGGATTG
BAA6_0511.head	-	209	254	0.85	ATTCTATTGGATTGCCGGTGCGCGTAGATGAGTATGCCGGAAGGATAACC
BAA6_0511.head	-	373	418	0.89	TGCGTATGTGAGTGGACCCGGGTCCCCCGTATCTTTAGGAGACGATGTTA
BAA6_0512.head	+	229	274	0.82	GTTTGGCGTCGCTGATCTGGTTCAGCACGCACAATATGACGAGCGTGAGA
BAA6_0512.head	+	401	446	0.81	TCGGTGAAGAAAATCCCCTAATACTTCGCTAATCTGTCTATCGGCCATAC
BAA6_0512.head	+	487	532	0.92	CATTTTGGGTTTTGTTCTCGGCGTGCAGACAGAATACGTGTAGGTAAATA
BAA6_0512.head	+	564	609	0.98	AATATTTTATATTCAGACCCCCACTTACCTAAATTAATTCTATTGGATTG
BAA6_0512.head	+	600	645	0.85	ATTCTATTGGATTGCCGGTGCGCGTAGATGAGTATGCCGGAAGGATAACC
BAA6_0514.head	+	149	194	0.89	TGCGTATGTGAGTGGACCCGGGTCCCCCGTATCTTTAGGAGACGATGTTA
BAA6_0514.head	+	566	611	0.96	TCCATTTGACATATATAGTATTTTCGTTTTACTATAACACCATGAACGCG
BAA6_0515.head	+	240	285	0.87	GAGGACGTGAAGGCGACCATCAACAACTACATCATCGACGCCCTGGCCAA
BAA6_0516.head	-	18	63	0.8	TACCATATGGCATAATAGCGAAAGTTTCGTAATGTTGCAAACGAAATAGG
BAA6_0516.head	-	70	115	0.99	GTTTGTTGTGAAAACGGCAAGCAAATATATACAAAAGTGCGCGAAACGCC
BAA6_0516.head	-	129	174	0.81	CTTAGTTTGACTAATTGACAAAGTAGGTTTACGTTAGTTTCTAACGAAAA
BAA6_0516.head	-	396	441	0.88	CGTCCGATGACAAGACCATCACGTTCTGGCACAATGCTTCCGCCGGTGAG
BAA6_0516.head	-	593	638	0.9	ATGTCGCTTGGCGGCGCCAAGACCAAGGAGATGATCGACGCCGGTCAGGT
BAA6_0517.head	+	494	539	0.93	GCTCCTTTGTCGCAAATGAATGGGTGTGATACCATATGGCATAATAGCGA
BAA6_0517.head	+	504	549	0.91	CGCAAATGAATGGGTGTGATACCATATGGCATAATAGCGAAAGTTTCGTA
BAA6_0517.head	+	523	568	0.8	TACCATATGGCATAATAGCGAAAGTTTCGTAATGTTGCAAACGAAATAGG
BAA6_0517.head	+	575	620	0.99	GTTTGTTGTGAAAACGGCAAGCAAATATATACAAAAGTGCGCGAAACGCC
BAA6_0517.head	+	634	679	0.81	CTTAGTTTGACTAATTGACAAAGTAGGTTTACGTTAGTTTCTAACGAAAA
BAA6_0519.head	+	407	452	0.89	TCGATTTGGTCTACATCATCTGGGGCCAGTACGTTTCCACGACGGCCGGC
BAA6_0522.head	+	611	656	0.83	CCATTTGCCTATGATTTGAAGCGTGGTGCCATGATCGAGCCATCGGTGCG
BAA6_0525.head	-	103	148	0.88	GTATGTTCATTAAACTAATAAGTCTAGTGTAGCATGGCTTGTTAGGCAAG
BAA6_0526.head	+	488	533	0.83	GATTGGGTCGAAGTGTCGACGCCCGCAACCAACATCGGTTCCATATTGTC
BAA6_0526.head	+	634	679	0.88	GTATGTTCATTAAACTAATAAGTCTAGTGTAGCATGGCTTGTTAGGCAAG
BAA6_0530.head	+	402	447	0.87	TCGTCTGATGGCATGCTCATTCCCGAGCAGATCATTCGGCGTGCCTATGC
BAA6_0532.head	+	533	578	0.92	GTCTCTTTTTACGCAGATTGGCAGATTGGCAGATTGGCTGCGTAATCGGG
BAA6_0535.head	+	271	316	0.81	CTTCGTGAAGTGCTCGACTACGTCGACGAGAAATTCCTCAAGCTCGCCAT
BAA6_0536.head	+	635	680	0.82	CTTTCGTCACGCCCGATGAGCCGCACGATTAGAATGGAACAGTATTTCGT
BAA6_0537.head	+	218	263	0.82	CTTTCGTCACGCCCGATGAGCCGCACGATTAGAATGGAACAGTATTTCGT
BAA6_0537.head	+	388	433	0.9	GGCTGGTTCAAACTCTCCGATCTGCTCACGATCATTGGCGGACTCATGTT
BAA6_0538.head	+	79	124	0.82	CTTTCGTCACGCCCGATGAGCCGCACGATTAGAATGGAACAGTATTTCGT
BAA6_0538.head	+	249	294	0.9	GGCTGGTTCAAACTCTCCGATCTGCTCACGATCATTGGCGGACTCATGTT
BAA6_0540.head	-	70	115	0.91	AGCTGAATGGACATATTTCTCGTCCGAAGTCAACTACGCTCGTTGGAGAA
BAA6_0541.head	+	303	348	0.88	GATTTCGACGCCTCCTCGGAATCCGTTTCGAGAATGTCGCGAATCTGCTC
BAA6_0541.head	+	590	635	0.91	AGCTGAATGGACATATTTCTCGTCCGAAGTCAACTACGCTCGTTGGAGAA
BAA6_0545.head	-	226	271	0.98	CCGGTTGGCTGAAACAGAAAGCCACCTGCTACACTTGCATATCGCCTGTA
BAA6_0545.head	-	555	600	0.99	CGGTGTTTGCAGTGGACGAGCAAGTGAGAGATTATGGCAGAATTCGATTA
BAA6_0545.head	-	563	608	0.88	GCAGTGGACGAGCAAGTGAGAGATTATGGCAGAATTCGATTATTCGCAGG
BAA6_0547.head	+	638	683	0.98	CCGGTTGGCTGAAACAGAAAGCCACCTGCTACACTTGCATATCGCCTGTA
BAA6_0548.head	+	386	431	0.98	CCGGTTGGCTGAAACAGAAAGCCACCTGCTACACTTGCATATCGCCTGTA
sRNA00026.head	+	187	232	0.9	GGTTTGGCCGTCATCATGGTGATCGCGGCGATCATGCTCACTGGTACGAC
BAA6_0551.head	+	177	222	0.9	GGTTTGGCCGTCATCATGGTGATCGCGGCGATCATGCTCACTGGTACGAC
BAA6_0554.head	-	118	163	0.97	TCGATTGTCGACTCGGTGAAGAAGGACGACAAGATCGCGGCCATGCTGCC
BAA6_0555.head	+	655	700	1	AAGTGTTTGAAAACGGCGACTATTTTTGCCATAGTTGCTTGAGAAT
BAA6_0559.head	-	381	426	0.93	AGATTGTTTTCACGTGCTATATCGGAGTTCATTTTGCAAAGGAGACTCTT
BAA6_0559.head	-	485	530	0.82	GCGGTTGTTCATATTGCAGGTAGAGCAAATGAAATGCAAGGAAAGCAATA
BAA6_0560.head	-	267	312	0.95	GGCATGTGTGGAATTGTGGGTTATGCAGGTAGTGTTCTTTGTCCTTCGGA
BAA6_0560.head	-	331	376	0.99	TGTGTTTGCAGGGCTTGGAGCGGCTTGAGTATCGTGGGTACGATTCGGCG
BAA6_0560.head	-	340	385	0.88	AGGGCTTGGAGCGGCTTGAGTATCGTGGGTACGATTCGGCGGGTGTGGCG
BAA6_0561.head	-	127	172	0.95	GGCATGTGTGGAATTGTGGGTTATGCAGGTAGTGTTCTTTGTCCTTCGGA
BAA6_0561.head	-	191	236	0.99	TGTGTTTGCAGGGCTTGGAGCGGCTTGAGTATCGTGGGTACGATTCGGCG
BAA6_0561.head	-	200	245	0.88	AGGGCTTGGAGCGGCTTGAGTATCGTGGGTACGATTCGGCGGGTGTGGCG
BAA6_0562.head	+	326	371	0.96	AGATGTTGAACTCGGGCAGCCCTCCCAAATAGGTTTCCAAGTAGCTGCGC
BAA6_0572.head	-	23	68	0.99	CATATTTTCAAGAAACACCATGGCGTAGACAAACTTCATAATTCGGCTCA
BAA6_0573.head	-	220	265	0.89	ACGATGTGGATAACTCATTTCCACATATCCACAATGCCCGGTTGAGATTG
BAA6_0573.head	-	593	638	0.81	ATGGATTTCGCATGTCTCGGCGATGACCTCATATTCACATCGCCGATTTG
BAA6_0574.head	+	475	520	0.89	ACGATGTGGATAACTCATTTCCACATATCCACAATGCCCGGTTGAGATTG
BAA6_0575.head	-	151	196	0.92	CAAGGTTGAGAAGGAGCCTTGGCGGCGTGGAGATTCATTCCCCGGCCTGA
BAA6_0575.head	-	195	240	0.8	GCCTGATGGGATGCGCCGGGTTTTCTTCGTATCTTGGAACCATCACAACA
BAA6_0576.head	+	571	616	0.92	CAAGGTTGAGAAGGAGCCTTGGCGGCGTGGAGATTCATTCCCCGGCCTGA
BAA6_0576.head	+	615	660	0.8	GCCTGATGGGATGCGCCGGGTTTTCTTCGTATCTTGGAACCATCACAACA
BAA6_0582.head	-	75	120	0.93	CCCTGTTGCAGCTCCGCAAATCCACGTTGTATCCTGGTCCCGATAGTTTT
BAA6_0583.head	+	633	678	0.93	CCCTGTTGCAGCTCCGCAAATCCACGTTGTATCCTGGTCCCGATAGTTTT
BAA6_0584.head	+	222	267	0.93	CCCTGTTGCAGCTCCGCAAATCCACGTTGTATCCTGGTCCCGATAGTTTT
BAA6_0585.head	+	378	423	0.96	AAATAGTCGACGCTGCCATCGCGAATGACGATAATGCGTTATACATTCCA
BAA6_0585.head	+	636	681	0.93	GATGAATTGATCTGAAGATCCAGATCATTTACAATGCAGTCAGGTCAACA
BAA6_0586.head	+	620	665	0.92	TCAGTGGTGAATAGGTGGTTGCGGGAGTATAAGCTGCTATTTGTCTATAG
BAA6_0587.head	+	103	148	0.92	TCAGTGGTGAATAGGTGGTTGCGGGAGTATAAGCTGCTATTTGTCTATAG
BAA6_0588.head	-	401	446	0.94	TTCTTCGTGAGATCCGCGGCGGATTCGAGTATGATGCCAACGCCCATGAT
BAA6_0590.head	-	3	48	0.99	AGAGCTTGTGGCAACCGCGGTGTGTTGAGGACAATAGTAGGCAATCTGTT
BAA6_0590.head	-	44	89	0.95	CAATCTGTTGACCAGGTCAGCCTGAAGTGAATAATTAGATAAACAAAAAA
BAA6_0590.head	-	122	167	0.87	GTGCTGGAAGCGACGGCGGGTGCCGGCGCTACACTGAGTGGGACGCACTG
BAA6_0591.head	+	526	571	0.99	AGAGCTTGTGGCAACCGCGGTGTGTTGAGGACAATAGTAGGCAATCTGTT
BAA6_0591.head	+	567	612	0.95	CAATCTGTTGACCAGGTCAGCCTGAAGTGAATAATTAGATAAACAAAAAA
BAA6_0591.head	+	645	690	0.87	GTGCTGGAAGCGACGGCGGGTGCCGGCGCTACACTGAGTGGGACGCACTG
BAA6_0592.head	+	9	54	0.99	AGAGCTTGTGGCAACCGCGGTGTGTTGAGGACAATAGTAGGCAATCTGTT
BAA6_0592.head	+	50	95	0.95	CAATCTGTTGACCAGGTCAGCCTGAAGTGAATAATTAGATAAACAAAAAA
BAA6_0592.head	+	128	173	0.87	GTGCTGGAAGCGACGGCGGGTGCCGGCGCTACACTGAGTGGGACGCACTG
BAA6_0594.head	+	449	494	0.81	TTCATACTTGACCTGCATGGCGACGCCGAGAACATGGGTGTGCATATAGG
BAA6_0595.head	+	641	686	0.82	ATCCCATGTGGCACCGGTATTTCGTGTAGGATAGTAACGTTTTCGACAGA
BAA6_0597.head	+	5	50	0.92	TCGGCAATCGACATCTCGTTGTCGTTGACGAGAATGATCATATTGCCGCC
BAA6_0597.head	+	539	584	0.9	AGCACTTGAGACAGAAGGTCGTGTGTCATGAGATTAGTGATCCCTCTCTA
BAA6_0597.head	+	556	601	0.82	GTCGTGTGTCATGAGATTAGTGATCCCTCTCTATTCCGCCGGGCAGGCGT
BAA6_0600.head	-	468	513	0.9	CTTGTCGTTGACGGGCAGGTTCGCTTTGATCCAATCGGGTACGTCCTGTG
BAA6_0601.head	-	100	145	0.99	CATTGATATGAATGACCGTCGCCGGTCAGTCCAATCCTTCAAGAATGAAC
BAA6_0602.head	-	180	225	0.95	GCCCATGTTGAAGATGTTGTACATCTCCATATGATCCACATCGCCCGCTT
BAA6_0604.head	-	163	208	0.97	CCTTTGGTGTGACGCCTATTGCCGATTGACAGATTCGAACGTTTGTTCGA
BAA6_0604.head	-	182	227	0.96	TGCCGATTGACAGATTCGAACGTTTGTTCGATAATCTGTGGTATGGGAGA
BAA6_0604.head	-	537	582	0.93	AATATATTGCCGCCAAACCGCGCATGTCATACTATTTGGACACCAGTGCG
BAA6_0605.head	+	622	667	0.97	CCTTTGGTGTGACGCCTATTGCCGATTGACAGATTCGAACGTTTGTTCGA
BAA6_0605.head	+	641	686	0.96	TGCCGATTGACAGATTCGAACGTTTGTTCGATAATCTGTGGTATGGGAGA
BAA6_0606.head	+	58	103	0.88	CTTGGGGTTGGGAGCCATGCACAATCGCCGATATTAAGGCATATACGCCG
BAA6_0607.head	+	495	540	0.94	GTCTTGTTGAGGTAATCGGTCAACTCGAATCGCATCCCTATGCATCCATC
BAA6_0608.head	+	510	555	0.94	GCGTTCATGAATCGGGGGGAGTAATCGAGTAATATGCCCGGCGACATCCC
BAA6_0608.head	+	593	638	0.8	TGTAGGATGTCTCATCCAACATCTCCTGCTAATGTGACCCGACATGAATT
BAA6_0608.head	+	621	666	0.92	CTAATGTGACCCGACATGAATTTCTCTGATAGAGTAGTTCAGGGTAGGTG
BAA6_0609.head	-	112	157	0.8	ATGGTGGCAGGGGTTCTGGTTTATTCGCAGATTATGCAGTTGCCTGCTCC
BAA6_0609.head	-	190	235	0.81	GTGTCGAGAAGGACTCGCTCGCCATTCCGTAGAATGCGCCGATGATGAGC
BAA6_0610.head	-	53	98	0.88	TACATGACATGTTTTCTTTCAACTCAACGTCTAATTTATAACATTATACG
BAA6_0610.head	-	62	107	0.97	TGTTTTCTTTCAACTCAACGTCTAATTTATAACATTATACGTCATTGACA
BAA6_0610.head	-	84	129	0.96	TAATTTATAACATTATACGTCATTGACACCATATTGAGTTGCGAATTAAA
BAA6_0610.head	-	100	145	0.95	ACGTCATTGACACCATATTGAGTTGCGAATTAAATGGATTCCAGATGAAG
BAA6_0612.head	+	368	413	0.92	TGCGGCTTGAGTCAGTTCGTGGGCATCCATAAGTTCCTGCAAACGGCTCC
BAA6_0612.head	+	450	495	0.88	TACATGACATGTTTTCTTTCAACTCAACGTCTAATTTATAACATTATACG
BAA6_0612.head	+	459	504	0.97	TGTTTTCTTTCAACTCAACGTCTAATTTATAACATTATACGTCATTGACA
BAA6_0612.head	+	481	526	0.96	TAATTTATAACATTATACGTCATTGACACCATATTGAGTTGCGAATTAAA
BAA6_0612.head	+	497	542	0.95	ACGTCATTGACACCATATTGAGTTGCGAATTAAATGGATTCCAGATGAAG
BAA6_0613.head	+	121	166	0.92	TGCGGCTTGAGTCAGTTCGTGGGCATCCATAAGTTCCTGCAAACGGCTCC
BAA6_0613.head	+	203	248	0.88	TACATGACATGTTTTCTTTCAACTCAACGTCTAATTTATAACATTATACG
BAA6_0613.head	+	212	257	0.97	TGTTTTCTTTCAACTCAACGTCTAATTTATAACATTATACGTCATTGACA
BAA6_0613.head	+	234	279	0.96	TAATTTATAACATTATACGTCATTGACACCATATTGAGTTGCGAATTAAA
BAA6_0613.head	+	250	295	0.95	ACGTCATTGACACCATATTGAGTTGCGAATTAAATGGATTCCAGATGAAG
BAA6_0614.head	+	1	46	0.92	ATTATGTGAATATCAAGCTGTGTGATGTAGATGATGCCGCATATACGGAC
BAA6_0614.head	+	61	106	0.9	AGGTGAAGGACAGCGGCTTCGTTGAAGATTATAAGAGCACATCTGGTGAC
BAA6_0616.head	+	159	204	0.89	ACAACTATTGAGGAGTAATATGAACAAGAAATCATTGGCAGGCCCACGCG
BAA6_0616.head	+	187	232	0.96	AAATCATTGGCAGGCCCACGCGCCCTCACGATCATTGGATCGCTTGCCAT
BAA6_0620.head	-	58	103	0.87	AGTGGATTCGCAAAAAGACAATGCGCGAATACCGTGAAATATACAGTCCA
BAA6_0621.head	+	633	678	0.87	AGTGGATTCGCAAAAAGACAATGCGCGAATACCGTGAAATATACAGTCCA
BAA6_0622.head	-	62	107	0.83	ACCATTGCCGCGCACGGTGAACGCCATGGCAAAATGGGGAGGGTGGCGGG
BAA6_0622.head	-	614	659	0.87	GGTTGATGCGCGTGGCGATATGAGTCGCGTATGGTGGGCCGGCGGCACCC
BAA6_t025.head	-	343	388	0.87	GGTTGATGCGCGTGGCGATATGAGTCGCGTATGGTGGGCCGGCGGCACCC
BAA6_0623.head	+	357	402	0.83	ACCATTGCCGCGCACGGTGAACGCCATGGCAAAATGGGGAGGGTGGCGGG
BAA6_0624.head	+	341	386	0.87	GGTTGATGCGCGTGGCGATATGAGTCGCGTATGGTGGGCCGGCGGCACCC
sRNA00028.head	+	641	686	0.94	CACAACTTGAACCTGTCTCCAGTCGGCGCTAGAATTCTGTAGCGCTGACT
BAA6_0627.head	+	624	669	0.94	CACAACTTGAACCTGTCTCCAGTCGGCGCTAGAATTCTGTAGCGCTGACT
Novel00006.head	-	542	587	0.93	ATCGTGTTGCCGAATGGCAACAGCTCGGGTGGAATTCACCAAGGGGAGAA
BAA6_0628.head	-	310	355	0.99	GTTTGCGTGGCATCGTCGATATTGCCGTTTATCATGAGCACCTGACCGTT
BAA6_0629.head	-	32	77	0.96	ACAGATTGTTGATATACCCCGTCAATCTGTGGAATGGTGCGAAGATGCCG
BAA6_0629.head	-	188	233	0.92	GCACATATGACTGTAGAGAGGTGCTGGCATAATATGCAAGGCTCTATATA
BAA6_0629.head	-	512	557	0.91	GTGTTCATGGACATGACCACCTTCGACCAGATCATGATTCCGAAGACGCT
BAA6_0630.head	-	295	340	0.91	GTGTTCATGGACATGACCACCTTCGACCAGATCATGATTCCGAAGACGCT
BAA6_0631.head	+	125	170	0.89	TTGCGGTTGGCCGTCTGCACGAGTTCGAAGAACATGACGGCAATGCACAG
BAA6_0631.head	+	174	219	0.94	GGTAATTCGACAGGTTCGTGAAATACACGTAGAACACGTTGTCGAAGCTG
BAA6_0631.head	+	643	688	0.99	GTTTGCGTGGCATCGTCGATATTGCCGTTTATCATGAGCACCTGACCGTT
BAA6_0632.head	+	295	340	0.91	GTGTTCATGGACATGACCACCTTCGACCAGATCATGATTCCGAAGACGCT
BAA6_0635.head	+	363	408	0.83	CGGGTGGACACCGATCCGGAGCATCCGATTGAAATCCAGCATGCCGCGGG
BAA6_0635.head	+	384	429	0.89	CATCCGATTGAAATCCAGCATGCCGCGGGTAGCGTTGGCAAGAACGTCGT
BAA6_0636.head	+	122	167	0.84	CATGCTTGCCGATGCGATCACGTTGTTGCCATACTACGGTGCGCGGTCGC
BAA6_0637.head	-	48	93	0.96	CATGCTGGAATTTTCGGCCATAATCTCAACAGAATAGGTACATCTGTCAG
BAA6_0637.head	-	96	141	0.95	AGAGTTTGCCTATTTTCGTCGACTTGAGGTATACTGAACCTTTGCATAAG
BAA6_0637.head	-	523	568	0.95	CCCGGTTTGACCGCGAATCCAGGTGGTGCTAAGTTACGCTTGCGTATGAA
BAA6_0637.head	-	560	605	0.92	GCTTGCGTATGAAAGTAGCGAAGATGTGATTGAATTGTGGAGACAAACGC
BAA6_0637.head	-	589	634	0.99	TTGAATTGTGGAGACAAACGCCCGCATATTGAAATAGAGAGGAGGAGTCA
BAA6_0638.head	+	523	568	0.99	GATTTTTGCAGATCGCATTTCCATAAGCATCTATTCAACTCGAACTTCGC
BAA6_0638.head	+	594	639	0.96	CATGCTGGAATTTTCGGCCATAATCTCAACAGAATAGGTACATCTGTCAG
BAA6_0638.head	+	642	687	0.95	AGAGTTTGCCTATTTTCGTCGACTTGAGGTATACTGAACCTTTGCATAAG
BAA6_0639.head	+	213	258	0.99	GATTTTTGCAGATCGCATTTCCATAAGCATCTATTCAACTCGAACTTCGC
BAA6_0639.head	+	284	329	0.96	CATGCTGGAATTTTCGGCCATAATCTCAACAGAATAGGTACATCTGTCAG
BAA6_0639.head	+	332	377	0.95	AGAGTTTGCCTATTTTCGTCGACTTGAGGTATACTGAACCTTTGCATAAG
BAA6_0641.head	+	53	98	0.9	GGCGATTTCGACGGCATCTGCTCCATCGGCATGATGGAGCATGTCGGGCA
BAA6_0643.head	-	21	66	0.9	TCATGCCTTTGATTGTCGAAAAACGTTGGGACAATCAAAGCATGCACTTT
BAA6_0644.head	+	634	679	0.9	TCATGCCTTTGATTGTCGAAAAACGTTGGGACAATCAAAGCATGCACTTT
BAA6_0645.head	+	520	565	0.84	GTGTTCTTTGCGTGGCGGTGGGTTCGCAATCTGATACGCGAACGTCGCTC
BAA6_0647.head	+	627	672	0.97	GTTTTTCAGAATACTCACAGATTATTTGCTAGTCTTGGAACAGATTTTTC
BAA6_0647.head	+	655	700	0.87	CTAGTCTTGGAACAGATTTTTCCGAGACATAAGGTCACAGGAGGCA
BAA6_0649.head	+	425	470	0.87	CCCATGTGGCACAGGGCACATCCGACATCGATATTGGAATCCACACCAGA
BAA6_0651.head	-	223	268	0.84	CTGGATTGGCTCGCCCAGCACCTCCCAGTTCTCATCGAGCTCGCGATCCA
BAA6_0653.head	-	256	301	0.85	GTGGCGTTGAACGCTGAATTGGAGCCGATCATGATTCCATTGCACACCGC
BAA6_0664.head	+	410	455	0.81	CCGGTTTTCTTATGCCAATTTGGACTTTGTAAAATCAGTAAAGTTGTATT
BAA6_0664.head	+	425	470	0.98	CAATTTGGACTTTGTAAAATCAGTAAAGTTGTATTGTCGGTTAGGCAGAT
BAA6_0664.head	+	459	504	0.88	TGTCGGTTAGGCAGATGCGCGTTCTGCGGTATTTTTCTTATATAAGAACC
BAA6_0665.head	+	68	113	0.81	CCGGTTTTCTTATGCCAATTTGGACTTTGTAAAATCAGTAAAGTTGTATT
BAA6_0665.head	+	83	128	0.98	CAATTTGGACTTTGTAAAATCAGTAAAGTTGTATTGTCGGTTAGGCAGAT
BAA6_0665.head	+	117	162	0.88	TGTCGGTTAGGCAGATGCGCGTTCTGCGGTATTTTTCTTATATAAGAACC
BAA6_0665.head	+	628	673	0.91	AAAAGTTGGCACTCGACCACTGAGAGTGCTAATCTGCCCTGTAGCACTTC
sRNA00030.head	-	62	107	0.84	AACTGGTGAAGGAAGTGGCCAAGCGCACCGATGATGTCGCCGGCGATGGC
BAA6_0666.head	-	116	161	0.93	GGACGTGGTGACGATCCGGTCATTGTGGATAACTTCGGGGGCCTCAAGCG
BAA6_0666.head	-	173	218	0.91	CGCGTCTGGACGGCGGTTCTCTCCGTCATTATGTTGTTCGCGGCGCTCCT
BAA6_0670.head	+	190	235	0.85	TTCGCCTGTCGACATTGGTCTGGGCGTCATAGAGTCGAGCCGCACACCAG
BAA6_0671.head	+	224	269	0.98	ATGGTTTTGCCAGCGATGCGCGCTGGCGGTAGAATGGACTTTTGGTATGC
BAA6_0671.head	+	545	590	0.82	CCGGATGACATGGCCGCCATTGTGGAGGATCTCATCAAGCTCCTCGACTC
BAA6_0675.head	+	419	464	0.91	CCGTTGGTCGAATACGCACTACATCTAAGCATAGTGTAAGTGGCACGAGG
BAA6_0676.head	-	458	503	0.94	GTATTTGCGGTTGCCCTGCGTGGCCAGATTATCGTAACGGCCACCTGAGC
BAA6_0685.head	-	324	369	0.84	CCGGGTGTGGGCAAGACTACACTGGCCCATATAGTCGCGAAGCAATCCGG
BAA6_0685.head	-	608	653	0.81	GCTGTTGAGCCGTTCCGTCGTGGTCAAGCTCGAATCGTTGGAACCTGAAG
BAA6_0686.head	+	143	188	0.9	TGGTTGGCGAGAATCTCGGCCGTGCAGCAGATGATCGGCGCTTCGGCGTT
BAA6_0687.head	+	240	285	0.87	GCATATTCGCAATGCACCCACGACATTGATGAAATCGTGGGGCAACCACG
BAA6_0687.head	+	341	386	0.95	ACATGCCTGACGTGCTCGTCGGGCGTGAATACTATCATCCCAACAGTCGC
BAA6_0691.head	+	611	656	0.93	CGATCTTGAGGAGTGTGAAACGCGCTTGATAATCTGCTGAAAGCGAACTA
BAA6_0691.head	+	630	675	0.95	ACGCGCTTGATAATCTGCTGAAAGCGAACTATGCTCAAATTAGACAAATG
BAA6_0692.head	+	270	315	0.9	AGCCCCTTGAAAGCGACACCGGCGACCTCTATCACACCGAGTTCATGACG
BAA6_0692.head	+	325	370	0.89	AGGTGTGATGAGCAGCGTGCCATACGTGGTATATGAGCCGATTATGCTCG
BAA6_0694.head	-	120	165	0.95	ACCTGTTGGCTAACACCTACGTAGGGAGACATCATATGGCGAAATCCATG
BAA6_0695.head	+	392	437	0.9	GAACGGTTTAAAAAAGCGCTTTCCAACATTGCAATCACCGTGGCCGACGA
BAA6_0698.head	-	67	112	0.96	AGCAGATTGAACGGCAGCAGAATCGGCACGATCATCGAGGCGACTTGCTG
BAA6_0699.head	-	163	208	0.92	CGATTGCTTCCCAGTGCATGCCAATTGCGTACCATATAAGGAAAACCAAG
BAA6_0704.head	+	47	92	0.82	CGTGCGTTGGCGTCAAGCCCCACAATCGGTATGAGGGAATCGGTTGCCTC
BAA6_0704.head	+	515	560	0.94	GCGAAATTGAATACGAGGCATTCCACGAGCACAATGACGGTTGCGGCGAC
BAA6_0706.head	-	306	351	0.81	ACCAGTAGTAGACGCCGCACATCGCTCCGGACAATGCCCCGGACAGCAGC
BAA6_0707.head	-	119	164	0.92	CCACCTTGGAAATGCCAGTATTCGGCGAATCAGATGTGGAAGTAGAGCTC
BAA6_0708.head	-	9	54	0.84	TGTTGCTTACGTTCCACAAGCATAGGGACTAGCATTTCGCCCACTCGTAA
BAA6_0709.head	-	10	55	0.95	CTAGCTTGTTTCAACACGAATACGGGCAATGTATTTACTGTATCAGCATG
BAA6_0711.head	-	81	126	1	CACAATTTGGAATCCTCGGAAAGGACGGACATGATTTTGACAGCAGATCA
BAA6_0713.head	+	415	460	0.88	GACGTCGTTGCCGAGGCGCTGCTCCTTGATAAACTGGGCAGAGCATAAGT
BAA6_0714.head	-	111	156	0.99	GTCTTGGAGACATTCCCCGAGCAGGCTGATATGCTCAGGACACATGCGAT
BAA6_0714.head	-	379	424	0.83	TTGTTGAGAAACGCCGTGGCGCGTCTTAGGAGGATAGTGGTGCGCCGCAT
BAA6_0715.head	+	194	239	0.89	CTCGAATTGCAGCCAATACTTGTTGATCGTGTAATCCTTGGGCATCAGAT
BAA6_0715.head	+	210	255	0.95	TACTTGTTGATCGTGTAATCCTTGGGCATCAGATTCCCGCGGTGGAGGCA
BAA6_0715.head	+	308	353	0.86	CTGGGTTTGATGCCCCAGGTCTATGGCAGAAACATGCAGATCCTTGCATT
BAA6_0716.head	+	288	333	0.99	GTCTTGGAGACATTCCCCGAGCAGGCTGATATGCTCAGGACACATGCGAT
BAA6_0716.head	+	556	601	0.83	TTGTTGAGAAACGCCGTGGCGCGTCTTAGGAGGATAGTGGTGCGCCGCAT
BAA6_0717.head	+	401	446	0.81	GGGAGGTGAATGTGATGAGACTGGTGGTGCATGATCTGGGTCATAGATTT
BAA6_0720.head	-	561	606	0.96	CGAATGTTGAAGATCGTGAGGATCACCAGTACAACCGCACCCACTGAAAG
BAA6_0721.head	-	379	424	0.97	CGGGTTGTGAGGAGCGGCAAACGCGCTGGCATCTTCCCGTATGTTTACTG
BAA6_0722.head	-	64	109	0.97	CGGGTTGTGAGGAGCGGCAAACGCGCTGGCATCTTCCCGTATGTTTACTG
BAA6_0723.head	+	637	682	0.97	CGGGTTGTGAGGAGCGGCAAACGCGCTGGCATCTTCCCGTATGTTTACTG
BAA6_0727.head	+	114	159	1	GCGCTTTGGACAGCCAGTTCCCTGCCACCTATGATCCGTATATCTACGGG
BAA6_0727.head	+	651	696	0.82	TGAATACTTTGAATAATGGTTCCGGTGGATCTGATTCCGTAAAAGCCTAG
BAA6_0729.head	+	269	314	0.87	GCCGATTGTTGCTCCAGTCTCGCGAGGCAGATCATCGGTGACGGAGAGGG
BAA6_0733.head	+	511	556	0.81	GGGGTGCTGGGAACGATCGCCGGCGACGATACGATACTCATCATCTGTTC
BAA6_0733.head	+	624	669	0.8	TTGCGTGTCGAAAATGAATAAATATACAGTAGACCGTATATAGTTGTAAT
BAA6_0733.head	+	633	678	0.93	GAAAATGAATAAATATACAGTAGACCGTATATAGTTGTAATATCAACTGC
BAA6_0736.head	+	356	401	0.87	GGCTTGATCTGGCATATGCCGGCGTTGTTGATCATGGCATCCAGCGTGCC
BAA6_0740.head	+	6	51	0.9	CCGGCCTGACACCAGTGCAATACGCCAGCGATCATCCGACGGCGGTCATT
BAA6_0740.head	+	624	669	0.98	CTTTGACTTGGCAAGCTGCGGACAGCGGGCAGGATGTCGCTGCATTCGCA
BAA6_0742.head	+	10	55	0.83	ATTCATGTCACTGATATGGTTCCTTGCCGTCGAATGGGATAATCCGGTCC
BAA6_0743.head	+	493	538	0.88	GCGTGAAATCACCGGGCCATGAATTCCAATATGCTTCGAACGATCTGCAA
BAA6_0743.head	+	537	582	0.94	CTGCAATTGAAACGCAACGACGAACTGATCATCATGGGCAAACAGGACCA
BAA6_0744.head	+	465	510	0.89	AGCTGGCATTGGCGAAGGGGACGCGCGTGGAGATTCGCCAATCTGCAAGC
BAA6_0747.head	+	100	145	0.83	GCCTTGCCGGTATCCCCAGAGGTAGCGGTGACAATCATGATCTTCTCATC
BAA6_t026.head	+	100	145	0.99	ATCTGATTGCCATGCCGGTATTGGTCGACTATATTCGCGATCGTTTCGAT
BAA6_0753.head	+	217	262	0.9	CGTTGAAATGAATGCTTTGGAACAATCCATCAATTCGGTGCGCGTCGCCG
BAA6_0753.head	+	555	600	0.91	GTGATTGTGAACCGGTTGACCTCGAACTGGAGCATCCGGAAAGCCGGGGC
BAA6_t027.head	+	645	690	0.87	GCCGATTTGCTCATCGAAACAGAATGTTGTAATCTAGCACAGGTTCGTTC
BAA6_t028.head	+	546	591	0.87	GCCGATTTGCTCATCGAAACAGAATGTTGTAATCTAGCACAGGTTCGTTC
BAA6_0755.head	+	310	355	0.87	GCCGATTTGCTCATCGAAACAGAATGTTGTAATCTAGCACAGGTTCGTTC
BAA6_0756.head	+	262	307	0.95	AGTGTGATAGTCATACATGACGAAAGGAACATCATGGCGCAACTGACTGA
BAA6_0757.head	+	465	510	0.8	ATGCGTTCTGGAGTCGTATGGAACCCCAGTACACTTCGAATTCCGTGCTG
BAA6_0758.head	+	550	595	0.81	TCCATGTATGGCATGAACTTCCAACAGGGGATGATCGGCATGCCGTTGAG
BAA6_0759.head	+	7	52	0.9	AGGCTTGACGATGGTAGCGTCGATTTCGCTATGGTCACGTTCGCCTATGA
BAA6_0764.head	+	617	662	0.83	CAAGCCTGACGACGCCGACGGGCAACGCATACGATACAAGAACCGCACTC
BAA6_t029.head	+	638	683	1	CGTTGATTTGCATTTTTCGACTCACCCGCTAAACTAAACATCTGTTGCGT
BAA6_0767.head	-	93	138	0.97	CCGGATTTGCGTATTCAAAGTATCGTGTGTAAATTATATGTCTGTTGCGT
BAA6_0767.head	-	262	307	0.87	TTTTGTTATACAGGAGGTGGGTGTGCGCGTATGAGCAGGAACACTGATGA
BAA6_t030.head	+	514	559	0.99	GATTGGGTTTGCGGGGCATAAGACCGTCGCATATTGTGCGGATTTCTCTC
BAA6_t030.head	+	635	680	0.97	CCGGATTTGCGTATTCAAAGTATCGTGTGTAAATTATATGTCTGTTGCGT
BAA6_0768.head	+	367	412	0.99	GATTGGGTTTGCGGGGCATAAGACCGTCGCATATTGTGCGGATTTCTCTC
BAA6_0768.head	+	488	533	0.97	CCGGATTTGCGTATTCAAAGTATCGTGTGTAAATTATATGTCTGTTGCGT
BAA6_0769.head	+	1	46	0.97	CCGGATTTGCGTATTCAAAGTATCGTGTGTAAATTATATGTCTGTTGCGT
BAA6_0769.head	+	170	215	0.87	TTTTGTTATACAGGAGGTGGGTGTGCGCGTATGAGCAGGAACACTGATGA
BAA6_0769.head	+	626	671	0.82	GCATGCCATTGACGGCAATGGGGTGATGGCATAACCCGTTCTCCGACCAC
BAA6_0769.head	+	644	689	0.91	TGGGGTGATGGCATAACCCGTTCTCCGACCACAATGACCTGCCAGACTGG
BAA6_0770.head	-	614	659	0.87	TGCTTGTATTCTGTTTCGAACACCTCGGCGAAAATGTCTTTGAACTCGCC
BAA6_0770.head	-	647	692	0.98	ATGTCTTTGAACTCGCCGTCGTAGGCCTTGAGAATCGTGTTCTTCGTGGA
BAA6_0771.head	-	23	68	0.91	ATGTGTAATGCAAAAGTGTTACCAACATGAATATTTGTCCATTCTGCAAA
BAA6_0771.head	-	344	389	1	TCGATTTGGAAGGTCTGTGGACCCGATACGAGAATCCCGAACCGATTCTG
BAA6_0772.head	+	609	654	0.91	ATGTGTAATGCAAAAGTGTTACCAACATGAATATTTGTCCATTCTGCAAA
BAA6_0773.head	+	481	526	0.95	GTACGGTTGGCACCCTGCAAGAGATTTTGTATGGTCCGAGCCACAAGGCG
sRNA00032.head	+	626	671	0.9	TGGTGTGAATGTCCACAGGGGGTCGCAATTGAAATGCGACCCCCTGTGGT
sRNA00032.head	+	646	691	0.88	GGTCGCAATTGAAATGCGACCCCCTGTGGTATTATCGAGCATTGTGCGCC
BAA6_0776.head	+	612	657	0.9	TGGTGTGAATGTCCACAGGGGGTCGCAATTGAAATGCGACCCCCTGTGGT
BAA6_0776.head	+	632	677	0.88	GGTCGCAATTGAAATGCGACCCCCTGTGGTATTATCGAGCATTGTGCGCC
BAA6_0778.head	+	237	282	0.84	TCCGTTGAGATGCCCCCGAGCATCGTCGCGATGATCGCCACGGATGAGGC
BAA6_0781.head	+	466	511	0.81	CGTTGGTGGGCGCCGTTGTTGACCGGCGTGATCATAGGCATTGTGGGCAC
BAA6_0782.head	+	636	681	0.93	CCCAACTTGACATAAGCAGTCTGCTCTTGTAAGGTAACATATGTTACTTA
BAA6_0783.head	+	62	107	0.93	CCCAACTTGACATAAGCAGTCTGCTCTTGTAAGGTAACATATGTTACTTA
BAA6_0783.head	+	84	129	0.83	GCTCTTGTAAGGTAACATATGTTACTTAATAGATCGAGGAGATTGCATTG
Novel00007.head	+	147	192	0.95	GCTTGGTTATCGATTCAATCGTATCCATATACACTCCTTAGCATGTCTCC
BAA6_0794.head	+	296	341	0.89	ATGATATGGAATCTCATCGGAGCCGCCCTGATCATCTGGATCGGCCACCG
BAA6_0797.head	+	299	344	0.96	GATTTGATTGCAGATGTCGTTTCCACAGGTACCACCCTGCGCAACGCCGG
BAA6_0797.head	+	635	680	0.91	GATCAGTTGTATGAAGTCGGCGCACGCGGCATCATCGTCACCGCCATCCA
BAA6_0798.head	+	98	143	0.86	CCGCGTGACGTGGTGTTCACCATACCAAACATCATCAGTCTGTTGCGCAT
BAA6_0798.head	+	652	697	0.86	GGATGGACGTCAAAAAGCAGTCAGGTAGGTAAATCAGAGAGAGGACGCG
BAA6_0799.head	+	94	139	0.87	AACAGTTGGCGTCACAGCTTGAGGCGCAGAATACTCATATCGACGAACTG
BAA6_0799.head	+	612	657	0.85	GGTATGACGTTGCAGACCAGCAAGGAGAATATGATTCGACTCAAGGCGGC
BAA6_0800.head	+	279	324	0.85	GGTATGACGTTGCAGACCAGCAAGGAGAATATGATTCGACTCAAGGCGGC
BAA6_0802.head	+	201	246	0.99	AAGATTGTAGAATGAGGAGTTATGACTGATCCAATTCCAAGTGCAGGCGA
BAA6_0804.head	+	399	444	0.88	GTTGTGGTCAAACCAGTCAGTTGGGCCGTGATCATCGGCCAGCTCACCAC
BAA6_0805.head	+	21	66	0.88	GTTGTGGTCAAACCAGTCAGTTGGGCCGTGATCATCGGCCAGCTCACCAC
BAA6_0810.head	-	182	227	0.94	GCCGTTTGGGACATAACTCGGCCTACCCTCATCATGCAATGTCGCCTCAC
BAA6_0811.head	-	32	77	0.95	TTTTTTCCAAGGATTCGCATCTTTTGCATGACAATTCGAATTCATTTCCT
BAA6_0811.head	-	52	97	1	CTTTTGCATGACAATTCGAATTCATTTCCTAGTTTCAGTTGAAAATATGT
BAA6_0811.head	-	63	108	0.88	CAATTCGAATTCATTTCCTAGTTTCAGTTGAAAATATGTAAACAACGAAG
BAA6_0811.head	-	94	139	0.93	AAATATGTAAACAACGAAGAGAAAAGAATTAGTATGTTAATTTTTTGAAA
BAA6_0811.head	-	131	176	1	TAATTTTTTGAAAGTCTCGTCCGATCATCTCGAATTGATTCCTTGTAATA
BAA6_0815.head	-	510	555	0.98	GCATTGTCGACAGGATGGGGGAACAAAGCGAATATGGGAAGCGAAGGCAA
BAA6_0815.head	-	604	649	0.98	CAATGTGGAATCCGCCGCCGAATACCCATGACAATGCCCATAACGCCATA
BAA6_0819.head	-	362	407	0.96	TGCTTCTTGGCCTTCCGGGAAGAGTAGAACATCATAACGCCCATGAGGAC
BAA6_0820.head	-	321	366	0.85	GATTTGGTAGAGAGCCAGTGCGTCTTTGACATCGTCCGCCCCCACGCTGT
BAA6_0825.head	-	340	385	0.87	TGTTGACGACGAACAGTGGCGTTCCGGTGTCGAATGCTATTGCGGCCGGT
BAA6_0826.head	-	297	342	0.92	ATGAGGTGACGAACGAGGTCATGACCGAATAGATTGCCAACGCCATGCCG
BAA6_0826.head	-	389	434	0.96	GTGAAGGTGGAATTGCGCACAAAGAAATAGATGATGCAGCCGAGCAGCAC
BAA6_0827.head	-	63	108	0.96	CTTTGGAAAAACACCGGTGGGGCCGGCGCTGGAATGCGCCTGACCCCACC
BAA6_0827.head	-	337	382	0.91	TTGTTGTTCATATCCTCCTCGCCGGCGATGATGATGTACGGCACTTTCGA
BAA6_0828.head	-	222	267	0.96	ACGCTCGTGACTCACCACGATCCCGCGTGTATGCTCATCGACATGATTCG
BAA6_0828.head	-	618	663	0.86	CGCGTTGAAATGATCGAACAGCGGTTCGCTGGAATCTGTGTATTGATATG
BAA6_0829.head	-	53	98	0.83	CGACCTTGGCAAGGTCGCGCTTTACCAACTAAGCTATGTCCGCATGTGCT
BAA6_0829.head	-	99	144	0.94	TGCTTGAAGCACGAGTTATTAATTTACTATAATTTTCCGATTGCGCAACT
BAA6_0829.head	-	213	258	0.84	ATTTCCATTGCCGAAAACACGCAGCTGCAGACAATACGCGATCTGAGCAT
BAA6_t032.head	-	4	49	0.94	TGCTTGAAGCACGAGTTATTAATTTACTATAATTTTCCGATTGCGCAACT
BAA6_t032.head	-	118	163	0.84	ATTTCCATTGCCGAAAACACGCAGCTGCAGACAATACGCGATCTGAGCAT
BAA6_0830.head	+	232	277	0.86	CGCGTTGAAATGATCGAACAGCGGTTCGCTGGAATCTGTGTATTGATATG
BAA6_0830.head	+	484	529	0.96	ATTCTCTTGGCATGTGGGAGAATGTGCTTGAAAATAGAAGAGAGCGGACA
BAA6_0830.head	+	556	601	0.83	CGACCTTGGCAAGGTCGCGCTTTACCAACTAAGCTATGTCCGCATGTGCT
BAA6_0830.head	+	602	647	0.94	TGCTTGAAGCACGAGTTATTAATTTACTATAATTTTCCGATTGCGCAACT
BAA6_0831.head	-	59	104	0.88	ATCAGTATGAATGGGGTCGCATAGCAGAGCAGAATGAAAACCGCTCTGGA
BAA6_0831.head	-	398	443	0.8	TCATTCATGACTCTTCCCTTCGTCCCTCATATCAGGTGCGCCCTCTTTCG
BAA6_0831.head	-	633	678	1	ATATTGTTGCATCATTCCTCGGCTAGCGATACAACCGGGAATGAGAAGCA
BAA6_0832.head	-	113	158	0.8	TCATTCATGACTCTTCCCTTCGTCCCTCATATCAGGTGCGCCCTCTTTCG
BAA6_0832.head	-	348	393	1	ATATTGTTGCATCATTCCTCGGCTAGCGATACAACCGGGAATGAGAAGCA
BAA6_0832.head	-	411	456	0.86	ACTTAATATACAGTTCGACCCGTGCCCGATACAATGAGCAGTGCCTGAAT
BAA6_t033.head	-	175	220	0.93	CCGCTTGGCTAACCCACCGTAAGGTTCGTTAAACTCATCGGACCTTAGAG
BAA6_t033.head	-	253	298	0.83	CGACCTTGGCAAGGTCGCGCTTTACCAACTAAGCTATGTCCGCATGTGTT
BAA6_t033.head	-	461	506	0.89	CACATTGCTTCACTGTGGGATTACCTTCACAAAATGCAGCTTTTCAAGGG
BAA6_t033.head	-	646	691	0.97	AGATTGGCCACATCAACAAAGACGGATACTACGATTACCAATCCGCCCGT
BAA6_t034.head	-	85	130	0.93	CCGCTTGGCTAACCCACCGTAAGGTTCGTTAAACTCATCGGACCTTAGAG
BAA6_t034.head	-	163	208	0.83	CGACCTTGGCAAGGTCGCGCTTTACCAACTAAGCTATGTCCGCATGTGTT
BAA6_t034.head	-	371	416	0.89	CACATTGCTTCACTGTGGGATTACCTTCACAAAATGCAGCTTTTCAAGGG
BAA6_t034.head	-	556	601	0.97	AGATTGGCCACATCAACAAAGACGGATACTACGATTACCAATCCGCCCGT
BAA6_t035.head	-	51	96	0.83	CGACCTTGGCAAGGTCGCGCTTTACCAACTAAGCTATGTCCGCATGTGTT
BAA6_t035.head	-	259	304	0.89	CACATTGCTTCACTGTGGGATTACCTTCACAAAATGCAGCTTTTCAAGGG
BAA6_t035.head	-	444	489	0.97	AGATTGGCCACATCAACAAAGACGGATACTACGATTACCAATCCGCCCGT
BAA6_t036.head	-	155	200	0.89	CACATTGCTTCACTGTGGGATTACCTTCACAAAATGCAGCTTTTCAAGGG
BAA6_t036.head	-	340	385	0.97	AGATTGGCCACATCAACAAAGACGGATACTACGATTACCAATCCGCCCGT
BAA6_0833.head	+	428	473	0.93	CCGCTTGGCTAACCCACCGTAAGGTTCGTTAAACTCATCGGACCTTAGAG
BAA6_0833.head	+	506	551	0.83	CGACCTTGGCAAGGTCGCGCTTTACCAACTAAGCTATGTCCGCATGTGTT
BAA6_0835.head	+	81	126	0.92	AGTGTCTTGACCTGGCGGGCGCGGTCGTCGACAATCCACAGGATCACGCC
BAA6_0836.head	-	13	58	0.9	TGTTGTGCTGGGACGTATTCTTATGACTGTATATTGCTACTCGAAAGGTT
BAA6_0841.head	-	277	322	0.83	ATCGGGCTGACTTCCACCTCAATGAACGCCATGATGCGTTCGTCACGCAG
BAA6_0841.head	-	334	379	0.86	TTGTAGTTGATCACCGTATGGTAACCGCAGATGATCTTCTGCTCCTCCAT
BAA6_0841.head	-	570	615	0.82	GCCTATTGGCGATAGTGGCTGAAGAAGTGTGTCATTTTGTCGACGGCGCC
BAA6_0842.head	-	28	73	0.82	GCCTATTGGCGATAGTGGCTGAAGAAGTGTGTCATTTTGTCGACGGCGCC
BAA6_0842.head	-	211	256	0.83	ATGTTGAATTTCTTCGCATCGATTTTCGGGAAGATGTAGAAGGCCGCCTT
BAA6_0843.head	-	62	107	0.97	CATAGTTTTGACTTGAACATTTCAGTGTTCAAAATACAGAAGTTCAAGAT
BAA6_0843.head	-	82	127	0.91	TTCAGTGTTCAAAATACAGAAGTTCAAGATCAATTTATGAATATGCGGTG
BAA6_0843.head	-	157	202	0.98	TCGTTATTCGAAGCACATATCTCATCGGCTATGTTCAATACTTTCGGATT
BAA6_0843.head	-	636	681	0.99	GCCTATTTTCAACAGTTGCCCGTTGGGAGTAGATTTGGTTCCGGTGAGCA
BAA6_0844.head	-	375	420	0.86	AAGTTCGCGAAAAAGCGTGCAAAATCAACTATTATCATGTGAAGATGTTG
BAA6_0845.head	-	42	87	0.86	AAGTTCGCGAAAAAGCGTGCAAAATCAACTATTATCATGTGAAGATGTTG
BAA6_0847.head	-	353	398	0.92	CGAAGTTTGCCAGTCGGTTGGCGCGATGGTGTGATTCGGTGTCGGGTCTC
BAA6_0850.head	-	251	296	0.98	TTTTTGGAACGTTGGGCCGATTCCCGGAATCTCATCGAGTGCCGAACGGA
BAA6_0853.head	-	609	654	0.89	GTTTGCCTCGACCATAGTGATCTGGGTGCTATGGTTCTTCTCCCGGAGAC
BAA6_0855.head	+	84	129	0.89	GTTTGCCTCGACCATAGTGATCTGGGTGCTATGGTTCTTCTCCCGGAGAC
BAA6_0856.head	+	357	402	0.97	GCGTTGTGGGACACCGTGGAATCATGCGATATCGTCGGCGCCAGCGATTC
BAA6_0857.head	+	447	492	0.92	CATATTGATGAGCCCCTCCTTCGTCGGCGGATTATCCGATGACGAGCGAG
BAA6_0858.head	-	221	266	0.92	TCCGGTTGTGCCATGAGCAGGCAGAATGCGATCATCTCCCGTTCCTGCAA
BAA6_0858.head	-	343	388	0.81	CATCTTGCGAAACTCCTCGTCACTGTCTGCAGATTCGCCGAAAAGTGTTC
BAA6_0859.head	-	86	131	0.89	ATCCTTGACGGCATAGGAATGCACGGCCATATCGTCGTACTTCTTCAAAT
BAA6_0859.head	-	257	302	0.96	CACGTTGGCATTCTCGCCGCTCTGCGTCGGATAATGCGTATTGTTGTATG
BAA6_0859.head	-	407	452	0.87	CGACTTGCCGGTACGCGGGGAAACGTAGGCATAATTGTCGAGATGCTCGA
sRNA00034.head	-	52	97	0.89	ATCCTTGACGGCATAGGAATGCACGGCCATATCGTCGTACTTCTTCAAAT
sRNA00034.head	-	223	268	0.96	CACGTTGGCATTCTCGCCGCTCTGCGTCGGATAATGCGTATTGTTGTATG
sRNA00034.head	-	373	418	0.87	CGACTTGCCGGTACGCGGGGAAACGTAGGCATAATTGTCGAGATGCTCGA
BAA6_0860.head	-	116	161	0.87	TACTAGAGTTGAGACTATTCGCCGTCCTGTTTTATGGACCATACGGAAGG
BAA6_0862.head	+	592	637	0.84	TATGTGACGTTCGCCGCATTCGCTCTGAGTAGACTCGCGTACAATCCACG
sRNA00035.head	+	28	73	0.84	TATGTGACGTTCGCCGCATTCGCTCTGAGTAGACTCGCGTACAATCCACG
sRNA00035.head	+	191	236	0.82	GGGGCACTTGAGACCATAGGCAAGGAGGATCTACTCGGTCATTGGTCGGT
BAA6_0863.head	+	11	56	0.84	TATGTGACGTTCGCCGCATTCGCTCTGAGTAGACTCGCGTACAATCCACG
BAA6_0863.head	+	174	219	0.82	GGGGCACTTGAGACCATAGGCAAGGAGGATCTACTCGGTCATTGGTCGGT
BAA6_0865.head	-	119	164	0.99	AGTGGATTTACACGGATGCACCGGCCATATATGGTCGACGCATGGGGTAT
BAA6_0866.head	+	273	318	0.99	AGTGGATTTACACGGATGCACCGGCCATATATGGTCGACGCATGGGGTAT
BAA6_0867.head	+	11	56	0.85	CGAAGATCGACATCGAATACGATGGGCGTCATCATCGCTACCAATGGGCA
BAA6_0867.head	+	304	349	0.97	GTTTTGCGGAAAAGTGGAGGTCCCCTCCATAACATCTTGGTTTCAAGAGC
BAA6_0868.head	+	500	545	0.96	CTTTTTCGAACATCGCCCGTACAACGCATGAAAATCGAATGTGGACGTCA
BAA6_0868.head	+	588	633	0.89	GAATTGTGTGGTGATGATTTGGAGGGTTTTAGGTTCAGTTGAATAGTAAG
BAA6_0868.head	+	600	645	0.97	GATGATTTGGAGGGTTTTAGGTTCAGTTGAATAGTAAGTTTTGAAACTTA
BAA6_0868.head	+	619	664	0.97	GGTTCAGTTGAATAGTAAGTTTTGAAACTTACTATTCGTAAGGTTGTTAT
BAA6_0868.head	+	634	679	0.97	TAAGTTTTGAAACTTACTATTCGTAAGGTTGTTATATTCCGTTACTTTCA
BAA6_0869.head	+	61	106	0.89	GAATTGTGTGGTGATGATTTGGAGGGTTTTAGGTTCAGTTGAATAGTAAG
BAA6_0869.head	+	73	118	0.97	GATGATTTGGAGGGTTTTAGGTTCAGTTGAATAGTAAGTTTTGAAACTTA
BAA6_0869.head	+	92	137	0.97	GGTTCAGTTGAATAGTAAGTTTTGAAACTTACTATTCGTAAGGTTGTTAT
BAA6_0869.head	+	107	152	0.97	TAAGTTTTGAAACTTACTATTCGTAAGGTTGTTATATTCCGTTACTTTCA
BAA6_0869.head	+	133	178	0.94	GGTTGTTATATTCCGTTACTTTCATCTGTTACACTACCGCCATGGAAAAA
BAA6_0871.head	-	314	359	0.83	ATATTGATGCGCATGCCGACCAGCGTGTTGATCATGCTCAGCGCATCGGC
BAA6_0871.head	-	398	443	0.89	ATATCGGTGACATTCGGCGTGAGCTTGACGATCATCGGCTTGTCGGTCAT
BAA6_0872.head	-	168	213	0.98	CCACGTTTGGAGGCCCAAGTGGCCACGGCTCTCATCATTGGCGTCGGACC
BAA6_0874.head	-	250	295	0.86	CGAGGTGTTGAGCAATGCGGCGATGTCGGTGGAATGCCGTCCCATCAGTT
BAA6_0877.head	-	581	626	0.87	CATACTTCACGACTCTTGCGCATTTGCGAGAGAATGTCGTTCTCGAACTG
BAA6_0878.head	-	32	77	0.87	CATACTTCACGACTCTTGCGCATTTGCGAGAGAATGTCGTTCTCGAACTG
BAA6_0879.head	-	48	93	0.94	CTTTTTCGAACAGATTGCCCACGTTCTGCCATATTCTGCGCGAGACCGAC
BAA6_0883.head	-	248	293	0.96	GACGGTTGACTGGCGTCCCATGATCGCAATATGGTCAAAACCCTGAGGGA
BAA6_0886.head	+	231	276	0.92	CGCGTTGTCGCCATCCAGCTCCGTCGGCACATCATAGCCTATCACACGCA
BAA6_0890.head	-	159	204	0.98	GCTTGCGTTTACGGGTGATATCACCGCCATAGCATTTCGCCAGAACATCC
BAA6_0891.head	-	109	154	0.86	CCTTATAGAAACACTTCGTTTGGAGAATAGATAGTGGCAAACATCAAGTC
BAA6_0891.head	-	123	168	0.85	TTCGTTTGGAGAATAGATAGTGGCAAACATCAAGTCGCAGAAGAAGCGCG
BAA6_0891.head	-	653	698	0.9	ATGTTGAATTTCACCGAGCAGATGCGCAGCACAATCACCACAAGCACA
BAA6_0892.head	+	485	530	0.9	ACGGTTGATTTGCCATGATCAATATGCGCGATGATGCAGAAATTACGGAT
BAA6_0895.head	-	644	689	0.86	TCGATTGTGGCCCGTGACCCTGACGCCCGCATACTGCTGCATGGCAATTC
BAA6_0899.head	-	154	199	0.96	CGTAAGGTGACGGCGGACGATTTTACGGCTAGACTTCGCGTAGAAGGTTT
BAA6_0900.head	+	642	687	0.96	CGTAAGGTGACGGCGGACGATTTTACGGCTAGACTTCGCGTAGAAGGTTT
BAA6_0902.head	-	510	555	0.8	GAACACTTTGGGATCCAACTGCCATTCCGTCTCATTGGCGACTTCAACGC
BAA6_0903.head	-	282	327	0.89	TTCGTGTTGAACCCGAGTCTGGTGAGGAACATCTTCATCTGCTGACTCGT
BAA6_0903.head	-	321	366	0.89	TGCTGACTCGTCGTGTTCTGCGCCTCGTCGAGAATCACGAACGCATCATT
BAA6_0904.head	-	88	133	0.89	GGTGTTGAAGATCAGGCGGTACGAGCCGTTATATGCGTCATCGGCAATGC
BAA6_0905.head	-	360	405	0.85	ACCAGATTGCCATGCACCATGTCACGCCGAATCATGGCAAGAACCTGCTT
BAA6_0906.head	-	79	124	1	CCGAATTTGCATTGATCCGTATATTCGCGTATATTTTCTTTCTGTTGCGC
BAA6_0906.head	-	253	298	0.91	CGGTTTTTTATTTCCCCATTCGGAAAGGCAATCATGCAGCTGGTGCATCT
BAA6_t037.head	+	31	76	0.85	ACCAGATTGCCATGCACCATGTCACGCCGAATCATGGCAAGAACCTGCTT
BAA6_t037.head	+	639	684	1	CCGAATTTGCATTGATCCGTATATTCGCGTATATTTTCTTTCTGTTGCGC
BAA6_0907.head	+	494	539	1	CCGAATTTGCATTGATCCGTATATTCGCGTATATTTTCTTTCTGTTGCGC
BAA6_0908.head	-	74	119	0.87	CGCCTACTGCCACAACGGCAAACCCACAGCATAATCAACACATTTTGACC
BAA6_0908.head	-	167	212	0.83	TTCGGTTTTACCTCACAGCGAATCTATGCAATTATTGAGGTGTCTTCAAT
BAA6_0908.head	-	397	442	0.82	TCCCGTTGAGCAATCTGGTGAATTCCGGGTATAGCCAGGTGATTGTGCTC
BAA6_0909.head	+	547	592	0.87	CGCCTACTGCCACAACGGCAAACCCACAGCATAATCAACACATTTTGACC
BAA6_0909.head	+	640	685	0.83	TTCGGTTTTACCTCACAGCGAATCTATGCAATTATTGAGGTGTCTTCAAT
BAA6_0912.head	-	160	205	0.86	GTCGGGCTTGATGTACTTGAGAATACGCGTGTAATGGGTGACCATGAGGA
BAA6_0914.head	-	74	119	0.95	CGGCTGATTGGCTCGACGAATCCACGCACGATCATCGCCATGGCCTCCTT
BAA6_0914.head	-	374	419	0.88	ATGGTGGAAGAGGTATGGGGGGCCAAGTGAATCATCTTCGCACCGGTGTC
BAA6_0916.head	-	448	493	0.82	CGCATCCTTGATGTCGAGCACGTCACGGGCATATTCGATCACCATCGACT
BAA6_0918.head	-	405	450	0.91	CGTATTTCACGTTCGCGTTGCCGTTCGTGCAGAATGAGCCTTTCGAGATG
BAA6_0921.head	-	348	393	0.91	CATACGTTTGCATGGAATCTCCATCAGTGTATGACGTTTTCCGATTGCGT
BAA6_0923.head	-	310	355	0.99	ATGTTCATTGACAAACGCTTCAAACAGTTTATTTTGCCGCTCAAGATCAA
BAA6_0923.head	-	645	690	0.96	CCGCTTTTGACAATTCAATCACAGCACGGTTTACTACAGCACCGCGCAAG
BAA6_0925.head	-	183	228	0.94	CGTGTTACTGAAAGTGGTCTCTGTACGAATTTAATACCTGACCGAGGTAC
BAA6_0926.head	-	610	655	0.94	GCGTGTCTGCCATCATTTTATCTTTTATATAAGTTATCATGATGCAAAGT
BAA6_0927.head	+	377	422	0.96	GATTCTTGCCAAGCACCCATCGGATCAGATATGCTGTTCTTCCAGCCGCT
BAA6_0928.head	+	419	464	0.94	GCGTGTCTGCCATCATTTTATCTTTTATATAAGTTATCATGATGCAAAGT
BAA6_0929.head	+	651	696	0.93	TCGTGATGTGTAGCGGAAACAGCAAACCATACGATACAGAAAAGGAACAT
BAA6_0932.head	-	303	348	0.81	GGCGGGATTTGCCACGGGGTATTTCGGACTCGAATGCTATCTGTGGTTCT
BAA6_0934.head	-	131	176	0.87	TCGACGGTTGTCAATCGTTCATCGATGAATATGATATCCGGCATCACGCC
BAA6_0940.head	+	593	638	0.88	TGTCCGTGACGGACGAGATGAACATGCACGATCATGCTTCGATTATGGCA
BAA6_0941.head	-	54	99	0.97	AAGGTGTAGACTTCGGCGCTCCGATGCCAGATCATCAGGGCTACAGCTTC
BAA6_0941.head	-	128	173	0.95	AGTCGCTTGACACCTGTGGAGCCGAAATCTACAGTGATCACCGAGTTCTT
BAA6_0942.head	-	605	650	0.87	GTGGTGGCGACGCCCTGCGTGAGGCCGGCTATGATCTGGATTCACTGGCC
BAA6_0943.head	+	356	401	0.82	ACTTGGCTTGGCCATGCCCCGAATTGGGTGAGGATCCACGCGATGCGTCT
BAA6_0944.head	+	456	501	0.87	GTGGTGGCGACGCCCTGCGTGAGGCCGGCTATGATCTGGATTCACTGGCC
BAA6_0944.head	+	646	691	0.94	GTTTTGGTATCGAAGAACACAGAGAGCAATAGAAGAAAAGAGAAACGGCA
BAA6_0946.head	+	348	393	0.95	TGATTTCGAAGGATGCCTTCTGGAACTGCGAGAATGTCACGGTGCGCAAC
BAA6_0947.head	+	81	126	0.95	TGATTTCGAAGGATGCCTTCTGGAACTGCGAGAATGTCACGGTGCGCAAC
BAA6_0949.head	-	292	337	0.91	CGGCTGTTGACCGCAAGGTCGGTGTCGTGTAAATCTTCTCGCAGGGGCGT
BAA6_0949.head	-	563	608	0.91	GCAGATTGCCGTATCGGTCCGATTCACCGTAGCATGCCGGATTCACGTCA
BAA6_0951.head	-	223	268	1	TTGTTTGTGACGGAAACGACGAGTACGCATATCGTAAAGATGACGGCCAT
BAA6_0952.head	-	464	509	0.99	TCGTTTTGCATTCGGCAAGCATGCCCGCGGAGAATTCCTGAATCTGCTGG
BAA6_0952.head	-	567	612	0.83	TGTCGTATAGAAGCGTTTGCGTTCGGCGATCTCATCGTTCAGCGTGAAGG
BAA6_0953.head	-	334	379	0.93	CCCTCTTTGATGAGTGCACGAATCTGATCGACAATCTGTTCATAGATTGG
BAA6_0953.head	-	502	547	0.96	TCGTGTTGGCTCACAGGCATGTTCACAGACATATTGCGCGACATTCCATA
BAA6_0953.head	-	556	601	0.96	GAGATGTGGACACGATGATGAAAGACGTGAACAATCATTGGAATTCCAGC
BAA6_0954.head	-	81	126	0.96	TCGTGTTGGCTCACAGGCATGTTCACAGACATATTGCGCGACATTCCATA
BAA6_0954.head	-	135	180	0.96	GAGATGTGGACACGATGATGAAAGACGTGAACAATCATTGGAATTCCAGC
BAA6_0954.head	-	240	285	0.97	AGTTGGTGGCGCGCTTTCCGCATTTCGGGCATAGTAGGGGCATCGGCACC
BAA6_0954.head	-	463	508	0.92	GAAATGGACAAGCTGCTCATGCTATGCGATATGTTCGGCGTGAGTCTCGA
BAA6_0955.head	+	416	461	0.93	CCCTCTTTGATGAGTGCACGAATCTGATCGACAATCTGTTCATAGATTGG
BAA6_0955.head	+	584	629	0.96	TCGTGTTGGCTCACAGGCATGTTCACAGACATATTGCGCGACATTCCATA
BAA6_0955.head	+	638	683	0.96	GAGATGTGGACACGATGATGAAAGACGTGAACAATCATTGGAATTCCAGC
BAA6_0957.head	-	35	80	0.96	ATGCTTGGACTAGTCATGATTCAGCACCATAGTATGGGTTGCCGGTTTCC
BAA6_0957.head	-	240	285	1	GTTTTGTTGTATCTTCCGTAATCCCCACTTATAAGAGGAGACCGCCGTGC
BAA6_0958.head	+	93	138	0.82	ATTCGTCAAAGAAGGAAGGCCCTTGCGCAGATAATCCCCGTGACTGCCAC
BAA6_0958.head	+	351	396	0.87	ACCGCAGTGGAAACAACCGCAGCGCGCGGAATACTCGACCATGGCTCGGT
BAA6_0958.head	+	481	526	0.96	ATGCTTGGACTAGTCATGATTCAGCACCATAGTATGGGTTGCCGGTTTCC
BAA6_0959.head	+	54	99	1	GTTTTGTTGTATCTTCCGTAATCCCCACTTATAAGAGGAGACCGCCGTGC
BAA6_0959.head	+	553	598	0.92	AGCGAGTTGTATATCGTTTCATTTCGATATATCACTATATATCACCTTAT
BAA6_0959.head	+	571	616	0.93	TCATTTCGATATATCACTATATATCACCTTATATTCGGTTATATCACCCT
BAA6_0959.head	+	620	665	0.83	TATATACATGGACATCTGCACATCCCACATATCCTTCGCCGTACCATGAC
BAA6_0961.head	-	122	167	0.85	AACCATCTTGAAATCCGAGAAATGTCAGTTATACCTGACACCTTCAGCGG
BAA6_0961.head	-	427	472	0.9	CCTTTGCAATCGTTATCGGATGCATTCCCGAAAATCGTGCTCACACTCGA
BAA6_0962.head	+	564	609	0.85	AACCATCTTGAAATCCGAGAAATGTCAGTTATACCTGACACCTTCAGCGG
BAA6_0963.head	-	179	224	0.92	ATTTGATTTTTCCTGATACCTATTATCCTTATCCTATGGGCTTGCCGAAC
BAA6_0963.head	-	275	320	0.83	TTAGATTGGTTTCTCTGGTGGTTTACAACTACATTTTACCACGAAAGACA
BAA6_0963.head	-	307	352	0.87	ATTTTACCACGAAAGACAGGGAAATGCAATAACCTTCCTCGCTGTGGTGT
BAA6_0963.head	-	420	465	0.82	GGATGACTGGCTTGCCGACAGCGGCCTGATACCCTTTCAGTTCTGTAAGG
BAA6_0964.head	-	91	136	0.99	GTTTGTGAGTGCTGTTTTTGGGGATATGTCAAAATTGATAAGGCAAAAGT
BAA6_0964.head	-	111	156	0.95	GGGATATGTCAAAATTGATAAGGCAAAAGTATTCTTAAATTGGGTACAAA
BAA6_0964.head	-	220	265	0.98	TTTTATTTAAGGCAACACCGCACAAATGCCACAATCCGCATTATACAGCA
BAA6_0965.head	-	178	223	0.85	GCGGATGGACGTGCCTGCCTGCAAGCAGATATTTTTCAGGGAGGCCGTCA
BAA6_0965.head	-	450	495	0.94	ACTGGTGAAAGTCAGCAAGACCTTTTTCTTAGGATATGGAGGATTTACCC
BAA6_0965.head	-	538	583	0.99	CGGTTTTGGTATCTGCTATCAATTTGCTATCAAATGCCCCGTTTCCGCTT
BAA6_0966.head	+	27	72	0.82	ATGGTGGAATCTACAATGGTGCCCTTTTTCAGAATGAGGCCACGTTCCAT
BAA6_0966.head	+	172	217	0.99	GGTTGCTGGAATCGACGCCGCAGAACTCCGAAAATGCGCGGCTGTCGATG
BAA6_0966.head	+	255	300	0.97	TAGAGGTTTTGCAGCAGATACAGTCGGAGCATGATCTCCAGCGGATAGGG
BAA6_0966.head	+	301	346	0.88	AGGGTTTGTTGCCGCGCTCTCCTTTGTAATAGCACGGCTGAATCATGGCA
BAA6_0966.head	+	629	674	0.85	GCGGATGGACGTGCCTGCCTGCAAGCAGATATTTTTCAGGGAGGCCGTCA
BAA6_0967.head	-	127	172	0.93	TGTTCGCTTGTTTTCAACACGCCGCGCAATATCCTCACAAACCGCACGCG
BAA6_0967.head	-	245	290	0.83	CATTTTCACAAATCGCCCGAGCAATCTCCCAAATTCGCAAATTATGCGCA
BAA6_0968.head	+	172	217	0.86	CTTCTTGGCCAGCATCTCCTCGACCGGCATCGAATGAGGCACCAATTCGG
BAA6_0968.head	+	460	505	0.93	TGTTCGCTTGTTTTCAACACGCCGCGCAATATCCTCACAAACCGCACGCG
BAA6_0968.head	+	578	623	0.83	CATTTTCACAAATCGCCCGAGCAATCTCCCAAATTCGCAAATTATGCGCA
BAA6_0972.head	+	152	197	0.88	GTATTGCCAGTGAACCCTTCGGCGGGGGGTATCACCGTAACAGTGGTGGG
BAA6_0972.head	+	406	451	0.83	TATGGTTGTGTTCTGTTCACTCATACTCATATCGTATCGTTACCAGTGAA
BAA6_0977.head	-	452	497	0.81	CCTTGTCGACCGCATGCCCTGCGGGAATCTCCAATGTCCAACGGTGCACT
BAA6_0979.head	-	10	55	0.86	CTCCTTGGAGAGCACATTCAACATTGCTCTAGCTTACTCCTTTTTCGCTT
BAA6_0979.head	-	556	601	0.93	GATCGTGATGAACACGATGAGCATGGGGGTCCAATACTTCCTGCCGTCGA
BAA6_0982.head	-	462	507	0.83	ATGCCTTGACCAGAGGATCGATCGCCGGGGAACATGGCTCCTGCAGGATG
BAA6_0986.head	+	577	622	0.86	CTTTGATCTGGCCGGCCACCTTCTTTCCGTCTAATACGATTGCCATATGA
BAA6_0987.head	+	575	620	0.89	ACCTCTTGGATCGACACTCTGAGCGAATCGATCATCTCCAAAGTCTCTCA
BAA6_0989.head	-	432	477	0.98	CAGGTTGTCGACCGGCACGAAGATCTCAAGATCATCGGATGAGAGCACCG
BAA6_0989.head	-	496	541	0.91	TCCCGGGTGACGCCCTTGACGGTCCGCTGCAAAATCTCTTCGACCCTAGC
BAA6_0990.head	-	60	105	0.93	GTTTTGGGCAAAAAAGACGCTTTTTTACGCAGAATGGCTCCCGAACCCCG
BAA6_0991.head	+	402	447	0.98	CAGGTTGTCGACCGGCACGAAGATCTCAAGATCATCGGATGAGAGCACCG
BAA6_0991.head	+	466	511	0.91	TCCCGGGTGACGCCCTTGACGGTCCGCTGCAAAATCTCTTCGACCCTAGC
BAA6_0991.head	+	628	673	0.93	GTTTTGGGCAAAAAAGACGCTTTTTTACGCAGAATGGCTCCCGAACCCCG
BAA6_0993.head	+	117	162	0.86	AAGTTGCATCCGGATCTCATCATCATGGATCTCATGCTGCCCGTCATGGA
BAA6_0994.head	-	20	65	0.87	GACTATCGTGAATTCCTGTTATACCAGTCGATGATGCGGTTGCAAAGCTG
BAA6_0995.head	-	493	538	0.9	ATGTGAGAGAACCTAGCGCATGATGGTGGCATCATGCATGGCGCGCACCG
BAA6_0997.head	-	96	141	0.99	TGGGTTGTGGCTCTGCTCCACAATACCGGCATCATCAATGTGCTGTTCAG
BAA6_0998.head	-	193	238	0.91	TTGGCTTCACATACCGACGACAGCAAGCGTATCGTGAACATCGGCGGTCC
BAA6_0999.head	+	540	585	0.81	AGCTGCTGAATCTCGCTGTCGCCGGAAAGTCTCATATACGCCAGTGTACG
BAA6_1000.head	+	249	294	0.92	GTATATCTTGGCAATATAGGCTTCTCAAGGAAAATCAGCAGGCGAGGGCA
BAA6_1002.head	+	329	374	0.82	CCTTGGAACCGATGAAGTATATGAGCGGTGACAATGCCCTGCGGCTCAGC
BAA6_1002.head	+	648	693	0.96	AAACCCTTGAAAAATCCATGACGGTTGCATAGTATAGCGATTTAGCGTTA
BAA6_1003.head	-	56	101	0.85	AGGACGTGCCACCTGTCATTATGCTACGGTATCGTAACTTACGGTAGCGT
BAA6_1003.head	-	104	149	0.93	GTAGGATTGGAGGTAGGAAGGAGACGGCATATGACACCGGAGCAAGTCGA
BAA6_1004.head	+	244	289	0.96	ATAGGTGTTGCAGATGTTCATCCCATCGATATGCTGCAGATTCTGCGACC
BAA6_1004.head	+	629	674	0.85	AGGACGTGCCACCTGTCATTATGCTACGGTATCGTAACTTACGGTAGCGT
BAA6_1005.head	-	254	299	0.83	TAGTTCACGGTCACCGTGTCGCCACGACGTACAATCGGCCCGTTGCCCTC
BAA6_1005.head	-	468	513	0.85	GCATTTCATTCACCGCCGCACGCAGGCGCTAGCATTCCACCACATTCAAG
BAA6_1006.head	-	60	105	0.85	GCATTTCATTCACCGCCGCACGCAGGCGCTAGCATTCCACCACATTCAAG
BAA6_1009.head	-	279	324	0.95	GATTGGTATCGTCGGCAAGCATTTCGTTGTATTGTCTCATGAGTCCATCG
BAA6_1010.head	-	132	177	0.95	ATTCTGTTGCCGCGATTCGGCGGTGTTGCCATTATTGGTGGCATCGGGTT
BAA6_1010.head	-	469	514	0.89	AGATTGATCGCATACGTGTGGAATGCGGAGATGATCTGGATGGAGCCCAC
BAA6_1012.head	-	2	47	0.98	GGTTGTGATGACAGTTTCCAGCGTAATGAGATTGTTGGACGATTGGCGGG
BAA6_1012.head	-	34	79	0.96	TGTTGGACGATTGGCGGGAGCGGATCAGAAAAAATGTGAGCGCTCCCACG
BAA6_1014.head	+	551	596	0.98	GGTTGTGATGACAGTTTCCAGCGTAATGAGATTGTTGGACGATTGGCGGG
BAA6_1014.head	+	583	628	0.96	TGTTGGACGATTGGCGGGAGCGGATCAGAAAAAATGTGAGCGCTCCCACG
BAA6_1016.head	+	399	444	0.82	GCCGATTGATGCAGAGGGATTGAAGATGCTGGAATCCCAGGCGCAGGAGT
BAA6_1017.head	-	580	625	0.89	CGCTTGCCATGTGCTCTCCTATCCTCCGGTATCCTCTTGAGTCCTCGTTG
BAA6_1021.head	+	163	208	0.84	TGTAACTGACGAGCACCATGAGGGCCGCATAGAACACCCATAGGCCCACA
BAA6_1021.head	+	458	503	0.94	GATGTTGATGACGATCGGATCGTCGTCATTCGATTGCGATTGTGATCGCC
BAA6_1024.head	-	566	611	0.84	GAAATATTGTCCCATATTGAGACATTTAATAGACTATCCCCTATCGTCCC
BAA6_1024.head	-	578	623	0.99	CATATTGAGACATTTAATAGACTATCCCCTATCGTCCCCGAGTGGACAAT
BAA6_1024.head	-	593	638	0.86	AATAGACTATCCCCTATCGTCCCCGAGTGGACAATCGACATATTCTCTTC
BAA6_1025.head	-	10	55	0.84	GAAATATTGTCCCATATTGAGACATTTAATAGACTATCCCCTATCGTCCC
BAA6_1025.head	-	22	67	0.99	CATATTGAGACATTTAATAGACTATCCCCTATCGTCCCCGAGTGGACAAT
BAA6_1025.head	-	37	82	0.86	AATAGACTATCCCCTATCGTCCCCGAGTGGACAATCGACATATTCTCTTC
BAA6_1026.head	-	133	178	0.91	TCTGTAATCGACACGGAATCCGGAGATAGTCAAATCATCCATCGGCACCC
BAA6_1033.head	+	513	558	0.82	ACGGCGTGACTGTACGCGTGGTGCAGAAGTCGAATTTCGGAGGGCGAGTG
BAA6_1036.head	+	611	656	0.9	CATGCGTTTGCATAGCGCAGGCACATGCGTATAGCGATGGGCTGAACAGG
BAA6_1039.head	-	467	512	0.91	AAATGGAATGTGTTGCCGCCACCCACATAGATGATGTCGCTGGACTGCAA
sRNA00040.head	-	410	455	0.91	AAATGGAATGTGTTGCCGCCACCCACATAGATGATGTCGCTGGACTGCAA
BAA6_1041.head	+	267	312	0.91	AAATGGAATGTGTTGCCGCCACCCACATAGATGATGTCGCTGGACTGCAA
BAA6_1042.head	-	327	372	0.98	TGTTTGCGTTGAGCACAACGGACAACGAGGAGAATGCCATTGCGGCACCT
BAA6_1043.head	-	69	114	0.84	CATTGCATGAATCGAGGCATTATGACCACTTTGATCACCGGTGCGACAGG
BAA6_1043.head	-	646	691	0.91	GATTCGAAAAGGCCGCTGCCATGCAGGGGCACAATTTCTTCACGATGGTC
BAA6_1045.head	-	220	265	0.95	TATTATGAAAACCATGAAAGAATTCTGTAGAAAATGGGCCAAACGCATTG
BAA6_1045.head	-	620	665	0.93	CGTTGGATGGGCGTCGACCCGCTCATGGCCATACTGGTCTCCTGCGGCAC
BAA6_1049.head	+	505	550	0.92	TACCCTTTGACACGATAGATTGTTCACCCTAAAAGATACGAAATTAACCC
BAA6_1049.head	+	556	601	0.98	GTTTTTTTTGTAGAAAGTAGCCTTCTCTGTACGTTGCCTGCATGAATTGT
sRNA00041.head	+	70	115	0.92	TACCCTTTGACACGATAGATTGTTCACCCTAAAAGATACGAAATTAACCC
sRNA00041.head	+	121	166	0.98	GTTTTTTTTGTAGAAAGTAGCCTTCTCTGTACGTTGCCTGCATGAATTGT
sRNA00041.head	+	621	666	0.89	CTTTTTTATGCCCTCAGCGGCGGTCGATGCACAATTCGGCGCGCCTTGGC
BAA6_1050.head	+	53	98	0.92	TACCCTTTGACACGATAGATTGTTCACCCTAAAAGATACGAAATTAACCC
BAA6_1050.head	+	104	149	0.98	GTTTTTTTTGTAGAAAGTAGCCTTCTCTGTACGTTGCCTGCATGAATTGT
BAA6_1050.head	+	604	649	0.89	CTTTTTTATGCCCTCAGCGGCGGTCGATGCACAATTCGGCGCGCCTTGGC
BAA6_1053.head	-	447	492	0.81	GATTGCCGGAACCGGACCCGCGAATACGCCATCATGGCGTTGGCCTTCGA
BAA6_1055.head	+	306	351	0.96	GTGATTGTCGAGACAACGCAGGAAATATCGATCATCGACCATCAGCTTGC
BAA6_1057.head	-	151	196	0.94	TCGTGGTGAATTCACCACCCGAATACGACCATCATCACAATTACGGCGGC
BAA6_1059.head	-	388	433	0.93	GCCACATTGGCCAGCAGCGAGAACAGATGCAAATTGTCAATGAATACCCG
BAA6_1060.head	-	28	73	0.94	AATGCGCTTGGCATATCGTTCACCTATTGTATGAGGCATATATGGTCGAT
BAA6_1061.head	+	341	386	0.81	AGTCGTGGAATACATAGCTGGTCGTCTGGTAGATCGGCACTGCACGGGCG
BAA6_1062.head	+	504	549	0.86	TCGTGGCGTGAGTTTCGAACTGAGCCTGGGAGATTTGACCAGCCTCGTGG
BAA6_1063.head	+	373	418	0.85	AGCGGCTTTGCCGGGCATGGCTGATCGAACATCATTGGCACGTGTTGGCC
BAA6_1066.head	+	647	692	0.94	ACGGCTTTTGCATGCGCGCGCATATACAATATGAGACAGTATTCGACACT
BAA6_1070.head	-	352	397	0.82	GCGCAATTGCTTGCTTCAGGCAACTCGACTAACATACAACGTTTCATGGT
BAA6_t041.head	-	99	144	0.82	GCGCAATTGCTTGCTTCAGGCAACTCGACTAACATACAACGTTTCATGGT
BAA6_1072.head	-	644	689	0.8	CTATGTGTACAAACCAGCTCTCCCGGCAATCTATTCCCCGTCTGCCGAAT
BAA6_1073.head	-	29	74	0.8	CTATGTGTACAAACCAGCTCTCCCGGCAATCTATTCCCCGTCTGCCGAAT
BAA6_1077.head	-	386	431	0.9	GCGTCGTTGTAATCGATCTTGCCCACCGAGAACATCGAGGGGAGCATGCC
BAA6_1081.head	-	47	92	0.81	GCAATCGACTGCACCACCTGTACGAGCAGGATCATGATGATCACAGCGGT
BAA6_1081.head	-	527	572	0.87	AACAGGTTGCCCGGACGTGTGCCGTAGAGTATGACACCGAGAATGAGACC
BAA6_1083.head	-	320	365	0.85	TCGTTGTTCACATCGTCGGCGCGCACGGCGAAGATGTTGATGTATGGGCG
BAA6_1084.head	-	43	88	0.86	TGGGTGTCATGAACGCACGCGCGTTGTTATCGAATCTGCTTATAGTGCGC
BAA6_1085.head	+	563	608	0.86	TGGGTGTCATGAACGCACGCGCGTTGTTATCGAATCTGCTTATAGTGCGC
BAA6_1087.head	-	312	357	0.94	ACGTGTTTTTACGTACCCGTATTAACGTGTAATACTACGCAAGTATTCCC
BAA6_1089.head	+	622	667	0.94	ACGTGTTTTTACGTACCCGTATTAACGTGTAATACTACGCAAGTATTCCC
BAA6_1096.head	-	92	137	0.81	TCGATGATTAGACTGGTGCCCATGAGCTTGAGAATCGGATTCGTGTTCGA
BAA6_1098.head	-	254	299	0.81	GCACCTGACGGAATTGCTCCTGTAGCAGTGAGAATGCGACCGCCTCCGAT
BAA6_1098.head	-	608	653	0.82	AGGTGGAGAACTTGAAGCCTTTCTTCCAATCGAATTTCTCGACGGCGCGA
BAA6_1099.head	-	13	58	0.83	ACTATGTGAGTTAACCATGTCTTCGGGACGATTATTCCCATAGACCCTCA
BAA6_1104.head	+	302	347	0.85	ATGTGGATGCCGAACAGGTGGCCTTCCTCGATGATCTCACGTGCATGCTC
BAA6_1109.head	-	10	55	0.85	GTGGCTTTTGCGATATGCTCAGTATACCCTCTCATGCGAACATTTGTTCG
BAA6_1111.head	-	269	314	0.94	AGTGGTAGACAACCCCACGACTCCATGCGCATATTGCTCTTGGTAAAACA
BAA6_1112.head	-	53	98	0.82	AGACATTGTGAATAACGGCGTGTTGTCTGCATGTTTTGCATATGCAACGG
BAA6_1112.head	-	442	487	0.91	TGATCGTGATGCCGATCTCACGCACCACGTAGAGTCCGGTGACGATCCAG
BAA6_1112.head	-	602	647	0.95	ATTGTATTTGCGTGCCATCCAACCATCGATCTTATCGGTCGACGCGGCGA
BAA6_1114.head	-	85	130	1	TGATTTGGAAGATGATTGTGCCATAACGGTTGAATTCTACCTCAGACCGG
BAA6_1115.head	-	65	110	0.81	GGCAGTGACGAAATCACCGATCTGCGGTGCATCATGCCCTTCGGGCACCC
BAA6_1116.head	-	286	331	0.8	TCCGAATTTCAGGTGCAGTTCTCTCATAATCCAATCCACCACCTCGAACG
BAA6_1119.head	+	399	444	0.85	TGTTGGCATAGTTCATCGGTTGCTGCCCATATGGTTGCTGGCCATATGGC
BAA6_1120.head	-	516	561	0.95	TTGAACTTGGAGAGCGGGGCCAGCGACCGTCTCATACCAAGCGCCGAAAG
BAA6_1124.head	+	138	183	0.81	GACAATGTGGGACATCTGCTCACTCGTGCGATCATGCTGACGAATGCGGA
BAA6_1124.head	+	610	655	0.96	GCGCATTGGATGGCACAGCCACCTGCGGCTACCATAACGGCGGCTGGCGC
BAA6_1126.head	-	4	49	0.85	AGCAATGATGAAGCACGGCCCTTACACACTAACTTGAGAAGAGCCGGTTT
BAA6_1126.head	-	31	76	0.88	ACTAACTTGAGAAGAGCCGGTTTTGGCTGCAGATTGATAACAGCGACGGC
BAA6_1127.head	-	65	110	0.99	CATGTTTGCAGATCGTGAGCAAACGCTTGCATAGTGCGTGTCGCAGTGAA
BAA6_1127.head	-	103	148	0.92	TGTCGCAGTGAAAAGCGTTGAAAATAAAGTATTTTTGAGTCAATCTGCAC
BAA6_1127.head	-	133	178	0.98	ATTTTTGAGTCAATCTGCACGGCAATCTCCACAATTTGTACGCAAACTTA
BAA6_1127.head	-	187	232	0.99	CCACGTTTGCAATCTGCTCAGGAATGATGCATAATGAAGGGGCTACGAAG
BAA6_1128.head	+	432	477	1	TTGTTTTTGGAAACAAATTCAGGAACCATTGTAATACCGTTTGCCCGGTC
BAA6_1128.head	+	525	570	0.99	CATGTTTGCAGATCGTGAGCAAACGCTTGCATAGTGCGTGTCGCAGTGAA
BAA6_1128.head	+	563	608	0.92	TGTCGCAGTGAAAAGCGTTGAAAATAAAGTATTTTTGAGTCAATCTGCAC
BAA6_1128.head	+	593	638	0.98	ATTTTTGAGTCAATCTGCACGGCAATCTCCACAATTTGTACGCAAACTTA
BAA6_1128.head	+	647	692	0.99	CCACGTTTGCAATCTGCTCAGGAATGATGCATAATGAAGGGGCTACGAAG
BAA6_1129.head	-	4	49	0.86	AGCAATGATGAAGCACGGCCCTTACACACTAACTTGAGAAGAGCCCCTTT
BAA6_1131.head	-	498	543	0.94	CACTTCATGAGATTGCGCAGCACGTACTGCAGAATGCCGCCATTGCGGTA
BAA6_1133.head	-	49	94	0.98	GTTTGTGTCAACCCTTTTTCAGCCGTTTGTATTGTGAGATGCGCCATTAA
BAA6_1135.head	-	81	126	0.81	TCGTGCCTGTGACCGCGACGAGCCATGGATACAAGCCCGCACCGGCACGG
BAA6_1135.head	-	414	459	0.84	CCTTGTCAAGCGTGTGCAGCACGTCGCCGCACAATGCCTGCACGGTGTGG
BAA6_1137.head	-	468	513	0.83	AGCTTGACCGGCAGCTTCACCTCGGTGCCGAAAATGCCGTCCACGGCCTC
BAA6_1137.head	-	606	651	0.81	CTCGAATTGCCAATCGTCATCGTGGCCCCCACAATCTCATGGGTGGCGTT
BAA6_1143.head	-	297	342	0.88	GCCCTTGGCTGCCACGCCGTCCGCATTGGAATAGTACAGCGGGAACGCCG
BAA6_1144.head	-	170	215	0.91	CGTCAATTCACGTGGGAGGCGTACGCCGCTACATTGTTACCGATGTGTTA
sRNA00044.head	-	150	195	0.91	CGTCAATTCACGTGGGAGGCGTACGCCGCTACATTGTTACCGATGTGTTA
BAA6_1149.head	-	503	548	0.89	TAGATGTTGGCACAGATCGAGGGGCCCAATGCAATCTGGAAGTCCTGAAG
BAA6_1151.head	-	44	89	0.83	CGCCACTTGTACCAATCCTCACGGCCAAGGATGATCTTGCGTACACGGAT
BAA6_1154.head	-	135	180	0.95	AAGTGGAATCAGGCGACGATGTCGCGGTAGATCATCTCGCGGGCGACCTC
BAA6_1159.head	-	101	146	0.85	TGCGCTTGAAAATCTACCACGGCAGGGGCTTTCATTCAGACATGCGCCGC
BAA6_1160.head	+	432	477	0.83	CACTTTCTTGATTTCTCAAGCCTGTTAGATAATACCACACCCCTGGACCA
BAA6_1160.head	+	535	580	0.85	TGCGCTTGAAAATCTACCACGGCAGGGGCTTTCATTCAGACATGCGCCGC
sRNA00045.head	+	381	426	0.84	GCGCAGATTGCCGTAGGCGGCGGGATTGCGATCATCGTGTTCGACGATCG
BAA6_1161.head	+	370	415	0.84	GCGCAGATTGCCGTAGGCGGCGGGATTGCGATCATCGTGTTCGACGATCG
BAA6_1162.head	+	406	451	0.9	CAATATTTCAATATCCCAATACCTCAATCTTGAATCTTGCGTAAAAAGAG
BAA6_1162.head	+	432	477	0.8	ATCTTGAATCTTGCGTAAAAAGAGACAGATGGAATCCGCAATTGTCTCTT
BAA6_1164.head	+	499	544	0.82	AGATCGTCTTCACGCGGCGCGGCAGTGTTCAAAATGGTCTGCACGGACTG
BAA6_1165.head	-	64	109	0.91	CTATTTGTCTCAACGGAATTCGCCTCCGTTTTATTTCCACGCTTCGCTTT
BAA6_1168.head	+	639	684	0.95	CTGTTCGCTTGATTCGCATGCGACGCGCCTACAATGGGAACAGACGCCTT
BAA6_1174.head	+	233	278	0.95	GTGCTGTTGGAGCATACCTTCCGTCTGGATGTATTCCGCGCGGCCATTGC
BAA6_1176.head	+	607	652	0.92	TTTGGGCGTGTCGCATGTATTAACTGCGTTAATATATAAACATCGTTAAC
BAA6_1181.head	+	539	584	0.81	TAGATCTTCACTCGGCGGTCTAAGAGCGGTGCAATTTCACGTGTTTCCAT
BAA6_1182.head	+	318	363	0.81	TAGATCTTCACTCGGCGGTCTAAGAGCGGTGCAATTTCACGTGTTTCCAT
BAA6_1183.head	+	93	138	0.81	TAGATCTTCACTCGGCGGTCTAAGAGCGGTGCAATTTCACGTGTTTCCAT
BAA6_1191.head	+	640	685	0.87	TCCCGCTTGCCACGTGCTTGTTCGGCGGGTAGGCTTGGCATTGTTCGGTG
sRNA00046.head	+	553	598	0.98	TGCTTTTTGGCCTCATTTTGGACACGTTTCATATTGGAATGCGTCCATTT
BAA6_1197.head	-	201	246	0.86	TTCTTGTCGCCGATCACATTCGGGTCGTTCATGATCTTGTCGACAATCGC
BAA6_1200.head	-	212	257	0.9	ATGTTGATGAGCGCCTGACCGACGATCCACATCATGAAGCACAGCAATGC
BAA6_1202.head	-	223	268	0.82	CACAATTCGAAATGATGGTGGATCGGCGCCATTTTGAATACTCGCTTGTG
BAA6_1202.head	-	252	297	0.88	CATTTTGAATACTCGCTTGTGCGTCGCCTTGAAATAGCCCACCTGAATGA
BAA6_1202.head	-	547	592	0.84	CCCTTGAGATGGTACATCTGCCACATGGCGATGATCGCATACCCCACGAA
BAA6_1205.head	-	590	635	0.89	GGAGGGTTGGCCTATGCCGAATTTCGACAGATACTCGTAGCGCTTGTCGT
BAA6_1206.head	-	82	127	0.86	TCCTTTGGCGGCTGGTAGCCATTGAGATCTATCGTGAGGGATCCCGAGGC
BAA6_1206.head	-	109	154	0.87	TCTATCGTGAGGGATCCCGAGGCAGGCACCATATTGAGTTTCTGCGCACG
BAA6_1211.head	+	626	671	0.9	GCGTTGACACGCCCGACCCAGCGTCTGCTTATAGTACGGACAAGAGAAGA
BAA6_1212.head	-	561	606	0.96	ATCTGTTTGATTTTTCAGGCGTTTCGCGGTAGGGTATGCACATAGGAAAG
BAA6_1214.head	+	644	689	0.96	ATCTGTTTGATTTTTCAGGCGTTTCGCGGTAGGGTATGCACATAGGAAAG
BAA6_1215.head	-	188	233	0.94	ATGCGGTTGGAGTCCTTGAGAATGGCCTCGATGATGTCGACGCCGGACAT
BAA6_1216.head	-	28	73	0.84	GATTCACATATCTTTCACCTGTACTTTAGCAGAATCGCGCCACAGCGGTG
BAA6_1217.head	-	78	123	0.85	TTCATGGAAACGGGGATGTCATGGGCAAGTCGAATGGCACGGCGAACGAA
BAA6_1217.head	-	343	388	0.89	GCTCGCATTGGAATCGCCGGAGGCCACCGTATACGCGGTCGATGTCAACG
BAA6_1218.head	+	130	175	0.84	CGTTGGCTCGGCGGCAGGTCGGCGTCCACGATGATCGTGTCCGCGTCGTT
BAA6_1219.head	+	51	96	0.85	TTCATGGAAACGGGGATGTCATGGGCAAGTCGAATGGCACGGCGAACGAA
BAA6_1219.head	+	316	361	0.89	GCTCGCATTGGAATCGCCGGAGGCCACCGTATACGCGGTCGATGTCAACG
BAA6_1221.head	+	312	357	0.87	ATCTGGAAGGTGCTCGGGTCGGGCTTGACGATCATGTCGTCTTCAGACAC
BAA6_1222.head	-	11	56	0.84	AATCTGGAATCTTAAAATACGGCAAATAACAACATAACTAGAGTACGGCG
BAA6_1227.head	-	9	54	0.84	CCGTGTGAAATTAGTTCCAGATTACGCAAAACAATGACAAAGATCAGACG
BAA6_1228.head	+	69	114	0.9	GGATTGTCGAGGTCGGTGGCGCCATAGGCGAACATCGCGATGGCCTGTGC
BAA6_1229.head	-	119	164	0.99	TTCATATGGAAACAGCGTCGCCTCGTCGCTAGAGTGTTGGCAACATTGCC
BAA6_1229.head	-	397	442	0.84	ACGCCGTTGGCCGTTATGCCGACCTGCGCGATGATCATATTCGTGGTATT
BAA6_1230.head	+	498	543	0.8	GGAATTGGTCATAGTGTTCTAATGTACCTTGAAATCCGCTTGCTGTACAG
BAA6_1230.head	+	628	673	0.99	TTCATATGGAAACAGCGTCGCCTCGTCGCTAGAGTGTTGGCAACATTGCC
BAA6_1231.head	-	543	588	0.96	TTGGTTTCGAATTCAACATTGGCTAATGGTATCAGTTGGCCTTGTCGATG
BAA6_1233.head	-	12	57	0.95	CTTTGGGATAGACCCAGCTTAGTTGACCTTATTTTTTGATGCTATCACGA
BAA6_1234.head	-	520	565	0.87	TTTCAGGTTGACTCTTTGGGTTCTACAGGTATTGTAATTCAGACCGTGCC
BAA6_1235.head	-	21	66	0.87	TTTCAGGTTGACTCTTTGGGTTCTACAGGTATTGTAATTCAGACCGTGCC
BAA6_1238.head	-	124	169	0.86	GTTTGGAATACACATGTCAGGGGAGCTGATAGAGCTGAGAGTGGCTTCGC
BAA6_1242.head	+	640	685	0.81	ATGTGGGTGTGCCGTCGGTATGTCATGTGCATATTCGGCATAGGACGTAT
BAA6_1243.head	+	435	480	0.91	CAAACGATTGACATTAAGGCTTCAGGAAATATGGTGGTTTTATGGAGAAG
BAA6_1243.head	+	490	535	0.94	AATCGTTTGATGTCAATCGATTTACACTCTATTCTGAGAACATATGGAAC
BAA6_1250.head	-	431	476	0.8	ATGCCATGTGACTGGTGGCGCACTCGACGCATGATCGCGCGTATGAGGGT
BAA6_1252.head	-	107	152	0.95	CGGATGTCGAAAGACTATCCTTTGGCGGCGATGATCTCGTTGGCGCGCAC
BAA6_1253.head	-	259	304	0.85	GGAGCTTGAGCTCTGCGGAATGCTCGAGGTCTCATGCACCATCGATGCCA
BAA6_1253.head	-	382	427	0.91	GGCATTGTCGGCTTTGTCATCCGATGCATTCGAATCGCTCGGGGTCTGGG
BAA6_1254.head	-	430	475	0.81	CCGAGGTCGACTCATTGAAGCGCACGCAGCATCATGACCGTTCGCTGCGC
BAA6_1256.head	-	454	499	0.9	GTGAGTTTGTCCACCAGACCGAGCGCGTACATCATGCCGGCGGAGGGACC
sRNA00050.head	-	439	484	0.9	GTGAGTTTGTCCACCAGACCGAGCGCGTACATCATGCCGGCGGAGGGACC
BAA6_1257.head	-	107	152	0.82	GAGTGAAGACGCGATCCGTCAATGGCTTATCGAATGCTTTGGACCGGTAC
BAA6_1259.head	-	103	148	0.95	AATCATTGGATTTTGTACCGTGTGCATGCCATGATTGCACTGTGAGTGAG
BAA6_1260.head	+	644	689	0.95	AATCATTGGATTTTGTACCGTGTGCATGCCATGATTGCACTGTGAGTGAG
BAA6_1263.head	+	84	129	0.98	CGCTTGTGGATGGCGACGGCGTGGGTATGTAGTATTTGCTGTGCGTGCTC
BAA6_1265.head	+	544	589	0.81	ATCGTTGCCGGTGCCCTGCGCCTTGATCATATGTTCTGGCAAACTCATAC
BAA6_1267.head	-	540	585	0.92	GCTTGATTTCGGGGTGATTCTTCTCGAAGTAGGTTTCGGCGGTCGTGCCC
BAA6_1268.head	+	465	510	0.94	TCCAGTTTCACATTGAGCTGCGAGACGCGCATATTCGTCTTCATCGCGAT
BAA6_1269.head	-	18	63	0.93	GTTTTTCCTTGTCTCTTTCCTTATGGAAATCTAATTGTGTGCAGACTGGC
BAA6_1271.head	-	168	213	0.87	GATTCCTTGATGAGGAAGATCACATTCGCCACAATGCCCGGTGTGGATAT
BAA6_1272.head	-	118	163	0.91	TGATGAGATTGACGAATGCCATACGGCATTCGAATTGGAATGCGACAATC
BAA6_1272.head	-	527	572	0.82	ATTTGATAGTGGAAATTCTTCGCCACGTCAAGAATGCGTTCGCTACCGGC
BAA6_1273.head	-	545	590	0.96	AGTTGGATGAGCGGAATCAACACGACGAGCAGAATGAGGAACGGCATCGA
BAA6_1274.head	+	301	346	0.9	GCATATTGGCCATGCAATGGTAGGAGGGGTAGTACGGGTCGGCGAACGCC
BAA6_1278.head	-	150	195	0.96	ACTGGTGAAATCACAGGCATCTGCCTAGGTATAAGCAAATTCGAATACGT
BAA6_1279.head	+	508	553	0.96	ACTGGTGAAATCACAGGCATCTGCCTAGGTATAAGCAAATTCGAATACGT
BAA6_1280.head	+	556	601	0.89	TTTATAGTGGAATCGTGAATGATTGCGTATGAATTGCGACGATAATACTT
BAA6_1280.head	+	567	612	0.93	ATCGTGAATGATTGCGTATGAATTGCGACGATAATACTTTGCCGCGTATG
BAA6_1280.head	+	584	629	0.97	ATGAATTGCGACGATAATACTTTGCCGCGTATGTTCATGGTGTGTTCCGA
BAA6_1280.head	+	632	677	0.9	GATAGACTGGTAAACAAGAAAAACGAATATTTTATTGCGTACTACAATGG
BAA6_r003.head	-	12	57	0.84	AAAACATTGCAGAAAGCCAAAAACGACTCTCAAATCCATTTCAAAAGAAA
BAA6_t045.head	+	634	679	0.88	ACTTCCCTGACACGGAAGGGGTCACAAGTTCGAATCTTGTATCGCCCACC
BAA6_1282.head	-	89	134	0.93	CATGGTGTCACACCCAACCGCGCACCGCGTAGAAGCGCAGTGTGCACAGC
BAA6_1283.head	-	403	448	0.94	GCATTGGCTTGCACGCCAAAACACGATGGCAACATGCATTATTCCCGTTT
sRNA00051.head	-	391	436	0.94	GCATTGGCTTGCACGCCAAAACACGATGGCAACATGCATTATTCCCGTTT
BAA6_1284.head	-	98	143	0.94	GCATTGGCTTGCACGCCAAAACACGATGGCAACATGCATTATTCCCGTTT
Novel00012.head	+	547	592	0.89	CGTTTTCTGAAGGCATGCACTCCATATAACAGTATCCCGCCTCCAAACGA
BAA6_1285.head	+	67	112	0.89	CGTTTTCTGAAGGCATGCACTCCATATAACAGTATCCCGCCTCCAAACGA
BAA6_1285.head	+	578	623	0.94	GCATTGGCTTGCACGCCAAAACACGATGGCAACATGCATTATTCCCGTTT
BAA6_1287.head	-	34	79	0.9	TCGTTGTGATCTGCCTGATCATATTTTTCCAAAATCGGATCGCGCGCCTC
BAA6_1288.head	-	428	473	0.91	GTGCTTGCTACCCCTCATCATAAGCAAAAAATAATCCTCATTTTCCCCTC
BAA6_1289.head	-	80	125	0.91	GTGCTTGCTACCCCTCATCATAAGCAAAAAATAATCCTCATTTTCCCCTC
BAA6_1290.head	-	461	506	0.93	TAACAATCGACTCTCGTCGTCGATGACGATATGCTCACTATAGCGTCTTT
BAA6_1292.head	-	25	70	0.93	TAACAATCGACTCTCGTCGTCGATGACGATATGCTCACTATAGCGTCTTT
sRNA00052.head	-	10	55	0.93	TAACAATCGACTCTCGTCGTCGATGACGATATGCTCACTATAGCGTCTTT
BAA6_1293.head	-	51	96	0.87	GGTTTTCGTTGTCGGTCTCCTCGGGGCGGTCGATTGCGAGCTCCTCGCGT
BAA6_1293.head	-	278	323	0.98	TTGGTGTCTGGAATGTTCTGTTGCTCTGCCATGATGGCTCCAATCTCGAG
BAA6_1297.head	-	556	601	0.95	CTCCTCTTGCCGTGATATTTCGACGCGGGAATATTGCGATGCCACAACGT
BAA6_1299.head	-	548	593	0.89	GACTTGTGGGGCAGATTGCGGAAGGGGTGTAGATTTGTGGGGGCTGCGCG
BAA6_1299.head	-	576	621	0.96	GTAGATTTGTGGGGGCTGCGCGCAGGTGCTAACATCTAGGCGGCAGGCGC
BAA6_1301.head	+	92	137	0.96	GGGTAGTGATTCCTCGCGTAACCTCCACCTACAATCGTTGAAATATGGCG
BAA6_1301.head	+	620	665	0.82	AGTGATAGACATGATGGTCATTGATCAACCATGATAAAAGCATTACGATG
BAA6_1302.head	+	399	444	0.82	AGTGATAGACATGATGGTCATTGATCAACCATGATAAAAGCATTACGATG
BAA6_1305.head	-	144	189	0.82	AATCATGAAGCCCTCACGCATTCTGTGCACATAATCCCCCATATCTGGGC
BAA6_1305.head	-	380	425	0.98	GGCTTTTTTCAGCTTGTGTTTCATTGACCGAAAATGGCATAGGTGACCAT
BAA6_1305.head	-	398	443	0.81	TTTCATTGACCGAAAATGGCATAGGTGACCATATTCGATGCATGCCATCC
BAA6_1306.head	-	416	461	0.86	TCAGTTGATGGGGGAATCGCACCAATGACGATAGTTGAGCCATCCCCGCT
BAA6_1307.head	-	40	85	0.81	TAGATGGAATCAAACGAGAGGTCGATCACTACAACATCCCTCAATGAAGC
BAA6_1307.head	-	543	588	0.87	CAGCAGCTTGGAGACACGAATCCTTCGAGAATCATCCTTGATGTCATAAG
BAA6_1309.head	-	121	166	0.95	GCGCATATGGACACGGCGCGCTTGTTCTAAAAAATCCCTATAACGTGCGC
BAA6_1309.head	-	557	602	0.8	AAGTGTGGATCACACCTTTGAACGCCGTGTACAACGCTTTGTTGCGCCCC
BAA6_1310.head	-	118	163	0.94	GTGTGGAAATCTGCGTGGAAATAAGCAGTGAGAATAGTCAGGAGCGGGCT
BAA6_1311.head	+	473	518	0.85	AGTTTGGTTGGCATGCCGGAAGCGGGAGCTCTGTTTTCTCGCGTGCTGGC
BAA6_1311.head	+	612	657	0.94	GTGTGGAAATCTGCGTGGAAATAAGCAGTGAGAATAGTCAGGAGCGGGCT
BAA6_1312.head	+	11	56	0.94	GTGTGGAAATCTGCGTGGAAATAAGCAGTGAGAATAGTCAGGAGCGGGCT
BAA6_1313.head	+	570	615	0.82	CAGCGGATTGACATGCCCACCACGCAGATTCCAATGCAGCAGGGGTATGC
BAA6_1318.head	-	51	96	0.86	ATGCGTGTCACGAGCGGCATATCCGATGAGATGATTTCGCTTGAAATCGG
BAA6_1318.head	-	103	148	0.95	CGCCGTGTTGAATACCGTGCGTCGTGTTGTATAATGGTCATTCGTTGCCC
BAA6_t046.head	+	603	648	0.86	ATGCGTGTCACGAGCGGCATATCCGATGAGATGATTTCGCTTGAAATCGG
BAA6_t046.head	+	655	700	0.95	CGCCGTGTTGAATACCGTGCGTCGTGTTGTATAATGGTCATTCGTT
BAA6_1319.head	+	435	480	0.86	ATGCGTGTCACGAGCGGCATATCCGATGAGATGATTTCGCTTGAAATCGG
BAA6_1319.head	+	487	532	0.95	CGCCGTGTTGAATACCGTGCGTCGTGTTGTATAATGGTCATTCGTTGCCC
BAA6_1325.head	-	219	264	0.89	GAGTTGTCATATTTGCAGACTCCTTGCGCTACATTCCCGTATATGCACGC
BAA6_1325.head	-	229	274	0.88	ATTTGCAGACTCCTTGCGCTACATTCCCGTATATGCACGCACGTCTTCGT
BAA6_1325.head	-	373	418	0.93	CTATTCACTGACTTGCCGTATCCGCCGAATATCAACAATACGGAGGGGAT
BAA6_1327.head	-	251	296	0.93	GGTTTGGCAGCGGCATGGGCCACCACCGAGATGATGCCCACCGCACCGAT
BAA6_1330.head	-	279	324	0.8	GTGTCTTTCACAATGAGATTGCCTGTGGCGAACATTGGCGAAACGACCAA
BAA6_1331.head	-	302	347	0.92	CGAGTTGGTGGTCGGTGGCGCGGAAATGGTCGAATCCGGAGCGCATCATC
BAA6_1332.head	-	69	114	0.84	GATTGACGCCGTGAGCGTACGCTAATCGTTATCGTCGGGTTCAGGAACGC
BAA6_1338.head	+	364	409	0.83	GTGCATATCGACGACGCGATCTACGAGTATATTCTGCGGCTGGTGGAGCA
BAA6_1341.head	-	26	71	0.97	CCATTTTTTGGGCAGATTCCGCGCCCGCATACAGTGAAAGGTCCCCACAC
BAA6_1343.head	-	87	132	0.93	GCTATATGACAATCTATACGCAAAGACAATAATTTAGCAGACTCAACTCG
sRNA00054.head	-	18	63	0.93	GCTATATGACAATCTATACGCAAAGACAATAATTTAGCAGACTCAACTCG
BAA6_1346.head	-	467	512	0.92	GATCTCGTGGAATCGATGCCGAATTCGCGCATCATCGCATTCACCGCGCA
BAA6_1348.head	-	402	447	0.83	TGCTCATTTTCGCAAGACTATTTCCCCGCTATTTTCTCGAACGCAGGTGC
BAA6_1349.head	-	82	127	0.83	TGCTCATTTTCGCAAGACTATTTCCCCGCTATTTTCTCGAACGCAGGTGC
BAA6_1359.head	-	532	577	0.82	CTGTGGCTGGTAACCGTTCGGATCACTCATATTGTCTCCTTATACGAATG
BAA6_1360.head	-	416	461	0.82	CTGTGGCTGGTAACCGTTCGGATCACTCATATTGTCTCCTTATACGAATG
BAA6_1363.head	-	21	66	0.94	AGTGAGATTGACGGTGAGATTAGTGGTGAGATTATTCCTGGGATTACTCC
BAA6_1371.head	+	556	601	0.96	TCTGCGTGGAAAAACTGCAACGGTGCGCGTATACTTCTGCCCAGCATGTG
BAA6_1373.head	-	6	51	0.97	CCGTATGTCACAGCGATACATGCTCAATATAGCATCTTCAGTAGAGATTA
BAA6_1373.head	-	40	85	0.85	TCTTCAGTAGAGATTATTGCCTGATTTCACATATTTCGGTAAAAAGAATG
BAA6_1373.head	-	50	95	0.93	AGATTATTGCCTGATTTCACATATTTCGGTAAAAAGAATGCCTGATTTAC
BAA6_1373.head	-	214	259	0.93	GACTCGTGGCACGGGTGGCATAATTCCACTACATTCGACGCCCCATGATC
BAA6_1373.head	-	457	502	0.87	CTCATTGGCAAGGGACTGCGCGAAAGCTGGAAGATGATGGCCTTGTTCCT
BAA6_1373.head	-	595	640	0.95	TATGCATTGGCCACCGGTCAGTCGTTCAATATCACACGGGCACCAGAGTC
BAA6_1374.head	+	461	506	0.97	CCGTATGTCACAGCGATACATGCTCAATATAGCATCTTCAGTAGAGATTA
BAA6_1374.head	+	495	540	0.85	TCTTCAGTAGAGATTATTGCCTGATTTCACATATTTCGGTAAAAAGAATG
BAA6_1374.head	+	505	550	0.93	AGATTATTGCCTGATTTCACATATTTCGGTAAAAAGAATGCCTGATTTAC
BAA6_1375.head	-	536	581	0.87	GGTTCACCTTGTCGGTGGGCAACGTGGCGGAGAATCCGGCGGCCTTGATG
BAA6_1377.head	-	41	86	0.94	GGCCTTGAGACTGTCATGCCAATCGGTGGTCTCATAGCCGGTCTCCTCGA
BAA6_1377.head	-	511	556	0.84	CTTTCGTCTGGCCATATACGCCAAGCGGCGAGAATGCCTCATCTTCGTCG
BAA6_1379.head	-	113	158	0.87	GTATCTTGAAAACCGAAACATCTCATGAGGAAAGTAGTCATCCATGCAAC
BAA6_1379.head	-	545	590	0.86	GGTAGATGCAAACAATCATGTTATTGCACCATCATTCCTGCGATTCATCG
BAA6_1379.head	-	648	693	0.84	ACAGGTTGTGCAAGCGCAATGAATACAGCTCTACTGAACGTCATTCAATC
BAA6_1380.head	+	271	316	0.96	AATCGAGTTGTCGTTATGCGACTCGGCCGCATAATGCACGATGGCATCAT
BAA6_1381.head	-	24	69	0.99	GATTATTTTGAGTTGACGTACTGTTTCAGTACCTTCAATGAACGCACATA
BAA6_1381.head	-	614	659	0.89	AATGGTGGCATCGTTGTTCATCGTGACGATGAAATCGCAATGCAGGCGAT
BAA6_1382.head	-	149	194	0.95	GCCTGCTTGACGGATTGGGGGTCGGCGAGCATGATGACCGCCTTCAGTTC
BAA6_1383.head	-	591	636	0.87	CCAGTGGACAGGGATGTGACAAGTGCGCCGATAATGCAGAGATCGGCGCC
BAA6_1383.head	-	651	696	0.87	TTCTTGCCTATATACAAGTCGATGGCGAGTACCATACCGTAAAAAGCCAC
BAA6_1384.head	-	375	420	0.81	CAACAGATAGACGGTGTTGTCTTTGACAATCTCATAGCCGTTCAATATCA
BAA6_1384.head	-	391	436	0.97	TTGTCTTTGACAATCTCATAGCCGTTCAATATCAGGCGCTCATTGAAATC
BAA6_1385.head	-	386	431	0.99	AGGTTGTGGAACTGGGCGAACTGGTCTCCTATGGTCTTTCTGAGCACCCA
BAA6_1385.head	-	616	661	0.93	CGGATTCTTGGCAGAGATGTTATCGCCGGTATTGTCTTTTACCTCAATGG
BAA6_1386.head	-	132	177	0.9	TGTACTTGACCAAGGAGAATCCTTCGCCAGACAATGACGCATCGCCAAGA
BAA6_1386.head	-	301	346	0.97	TGCATGTAGAAAGCGTGCGGCAATGAACATATCTTCGTTGGTCAGCACAT
BAA6_1387.head	-	114	159	0.89	GTAGGTTTCATACATGTCACCTTCCACCTTAGAATTCACCATCAAGAAGA
BAA6_1388.head	-	301	346	0.9	CTCGAGCTTGGAGAGAATCTGATCGGCGATGAAATCCTTGCGCGTGCGGT
BAA6_1389.head	-	1	46	0.94	CTCCATTTTTTATGTTGTTAATATGCTATTACATTAATATATTGAATTAT
BAA6_1389.head	-	9	54	0.98	TTTATGTTGTTAATATGCTATTACATTAATATATTGAATTATCTGAAATA
BAA6_1389.head	-	35	80	0.91	TAATATATTGAATTATCTGAAATAACTAATCTGATTATTCCACTCACTTA
BAA6_1389.head	-	160	205	0.83	GATTCTTGAGCATCACCGACGACAAGAGGAATGATACTCCTCCCATGAGC
BAA6_1389.head	-	234	279	0.99	ACATTTTTGATAACAAAATTGAATACTTCAACAATTATTGTCATTATCAA
BAA6_1389.head	-	246	291	0.92	ACAAAATTGAATACTTCAACAATTATTGTCATTATCAATGTTGAAACAAC
BAA6_1389.head	-	279	324	0.95	ATCAATGTTGAAACAACTGTTTTCCAAATTACATTCTTTCGTATGCCGAA
BAA6_1389.head	-	443	488	0.84	AGTAATGTTGATTAATGCACCGCCAATAGTGCAATACAGCAGTTTTTTCT
BAA6_1389.head	-	563	608	0.99	CATAATTTGCATAGTAAGAATGCCTGCGCTATAGGCATCTCCGAAGAGAA
BAA6_1390.head	-	160	205	0.95	TCCTGAAATTGCTGCCTCACGAGGGAATCTATCTTTACCGGGGTGATCTC
BAA6_1390.head	-	318	363	0.89	TAGTAAATTCAATACCTTTTTTTGGATTATATAACACCGCATTATTGCGA
BAA6_1390.head	-	363	408	0.91	TGCGATATGAGATAGAAGTATCTTCTTGATATTCTTCATTAATGTAGTCG
BAA6_1390.head	-	403	448	0.83	AATGTAGTCGGAGAGATATACGATATTTGTAAAACCGCGTTTCTTTAGAT
BAA6_1390.head	-	421	466	0.83	TACGATATTTGTAAAACCGCGTTTCTTTAGATAATCCTCGGCATAATACG
BAA6_1390.head	-	564	609	0.84	ACTTGTTCTTAATTATATAATGTAAATTATACCTTTTCAGGTAATTATCT
BAA6_1391.head	-	129	174	0.94	CAGATGGTTGTATATACACCGTTCTCATATACAATCTGAGCATCCGGGTA
BAA6_1392.head	+	19	64	0.91	GTGAGAATGACGCGCGCGATGAAGCGAACGATCATTCCCGCCACCCACAC
BAA6_1392.head	+	73	118	0.86	AACGAGGTGAGGCAGACCATGTAGAAGAATATGTTGCACTGAATGATGAA
BAA6_1392.head	+	640	685	0.94	CAGATGGTTGTATATACACCGTTCTCATATACAATCTGAGCATCCGGGTA
BAA6_1393.head	+	168	213	0.94	CAGATGGTTGTATATACACCGTTCTCATATACAATCTGAGCATCCGGGTA
BAA6_1398.head	+	289	334	0.82	GGTAATGTGTGAGGCCAACGGCAATACTGTAGCGTTGCAGCAAGGCAGGA
BAA6_1398.head	+	388	433	0.96	CGAATTTTTTCTAATCATATGAGAAATAATTTATTTGCCCTGAACTAAAA
BAA6_1398.head	+	404	449	0.9	ATATGAGAAATAATTTATTTGCCCTGAACTAAAACCCTAAAAGGGCAACG
BAA6_1398.head	+	563	608	0.93	CAGATTGACCATAATCAAAAAATTATATATATATCTTGTATTATTTTCTA
BAA6_1400.head	+	129	174	0.88	GAGTTGGGCAACCTTGCTGAATGCTTTGAGAAAATATACATCGGAACTGA
BAA6_1400.head	+	274	319	0.98	GTTCGATTGAAGAACCAGCTAGACAATCCGATAATTCATTATCCCGAGTT
BAA6_1400.head	+	646	691	0.95	TATTGAGAAGGATAGGGACAAGACAGCCATATTTTGCCCCCAAGTTATTG
BAA6_1401.head	-	202	247	0.96	GTTATTTGCCAAGACAAGGAAATAAGGCATATGCTCACCGAATACACGAC
BAA6_1403.head	-	16	61	0.96	AAATTCATTTGAAAATCGTTAACGGCGCGCATATTCGTAGCCAGCGCGCT
BAA6_1403.head	-	373	418	0.94	CCAATTGGCGATGTCGAGTGATTTGATTCTATGCTTCACCGAACATCAGC
BAA6_1404.head	+	89	134	0.84	GGTTTGCCATACGCTTTGCCGTCGAGCAGGAACATCGAATCGCAGCCGAG
BAA6_1404.head	+	533	578	0.98	GGTTTGGACTTCGAAGCGAGAATCAGCGGAATACTCATACTCCCACCATA
BAA6_1404.head	+	610	655	0.96	AAATTCATTTGAAAATCGTTAACGGCGCGCATATTCGTAGCCAGCGCGCT
BAA6_1405.head	-	10	55	0.97	ACGATTTTTTCTATTTTTTTCAGCAGGACTACTATTCGAATAATAGTAAT
BAA6_1405.head	-	21	66	0.97	TATTTTTTTCAGCAGGACTACTATTCGAATAATAGTAATAGTTACTATTC
BAA6_1405.head	-	37	82	0.86	ACTACTATTCGAATAATAGTAATAGTTACTATTCTCAAGTGCCTTCTTAT
BAA6_1406.head	-	422	467	0.97	TGCCGTGTTTGCAAACAGCCTGCCGCAAAGATCATCGAGTGAGCTCCAAC
BAA6_1407.head	+	357	402	0.97	TGCCGTGTTTGCAAACAGCCTGCCGCAAAGATCATCGAGTGAGCTCCAAC
BAA6_1408.head	+	44	89	0.91	TTTTGGAATGAGAACCGTGCTTTCAAATTGAGTATCCAGATTAGTACCGC
BAA6_1411.head	-	471	516	0.87	ACCGGATTGTCGTTCGAATGCGAGGCGAGCAGATTGAGGTCGATGTCGAC
BAA6_1412.head	-	95	140	0.92	CGATTGTTAGGTTGAGTACCCTAGGAGAACATCATGAAAACCCCCTTTTA
BAA6_1412.head	-	139	184	0.93	CTTTTATTCGACAAATCACCCAACTTTTGTCGAATAAAAGGGATGGAATT
BAA6_1412.head	-	488	533	1	CGTATTTGGAGAAGTGGCCGAGCGCGTAGTAGTCTGCATTGCGGCGTATC
BAA6_1413.head	-	369	414	0.82	ATGGTGGTCACTGCCTGCAGATTCTCGTACATGATGTTCCTTTCGCTCGC
BAA6_1413.head	-	446	491	0.84	ACCTTGAGTGTGCACGTGGGCTCATGTTTCATATTGCAGACTACTCGTGG
BAA6_1413.head	-	580	625	0.87	TGCGGATATGGAAGAGGCCGAGGTACAGAGACAATCTGCACCCCGGCCGA
BAA6_1414.head	-	33	78	0.84	ACCTTGAGTGTGCACGTGGGCTCATGTTTCATATTGCAGACTACTCGTGG
BAA6_1414.head	-	167	212	0.87	TGCGGATATGGAAGAGGCCGAGGTACAGAGACAATCTGCACCCCGGCCGA
BAA6_1419.head	-	310	355	0.9	TCGAATTCAAGAAGCCGCTCAATGTTCCTGATAATTCCTATGCCATCTTG
BAA6_1421.head	+	585	630	0.83	CTGTTCGTGTATGTCTGTCATATCTCTTCTATTCTAGCGCTGTATGCAGA
BAA6_1422.head	-	323	368	0.97	AAGGTCTGGAAATCGTTGCCTGAACGGCATATTCTGTCGCCCAATATGCG
BAA6_1427.head	-	482	527	0.85	AACTTATAGAAGAACAGAGCCACAATGATCAGAATGATCAGCGACCAGAC
BAA6_1433.head	-	17	62	0.96	GCATTTGTTCAGATGCCCATATCATAGAAGAAATTCCGATGACGCATTGG
BAA6_1433.head	-	111	156	0.94	CGCCGGCTTGACTAACCCTCAAGTCTGAGTAATATTAACTTTTGCTGTTT
BAA6_1433.head	-	277	322	0.85	AGGCTTTTTATTTTCTTCTTGCCCTACGCTAGAACGCGGATTTGGACAAA
BAA6_1433.head	-	457	502	0.89	GAATTGGCTCGATGTACAGCGAATATTTGTAATGTCGTTCATTTAACCCA
BAA6_1433.head	-	555	600	0.82	TCTTCAAGAAGTAGGCGACGGATTCCATATAGATTCGTAACATTTGACTC
BAA6_t048.head	+	187	232	0.92	TGGATTGTCGCCGCAACCTGCGGGTCGCGGATGATCGGGCGCGCACAGCC
BAA6_t048.head	+	546	591	0.96	GCATTTGTTCAGATGCCCATATCATAGAAGAAATTCCGATGACGCATTGG
BAA6_t048.head	+	640	685	0.94	CGCCGGCTTGACTAACCCTCAAGTCTGAGTAATATTAACTTTTGCTGTTT
BAA6_1434.head	-	35	80	1	TCTTTTTTCAAATTTTGTTATCCCAATGATATCAAGGTCTCAAGCCACAT
BAA6_1435.head	+	145	190	0.86	ATCTTTGCTGAATCCCAGCTGCTTACCTACATCTTGCAGCTGCATGTGCT
BAA6_1435.head	+	266	311	1	TCTTTTTTCAAATTTTGTTATCCCAATGATATCAAGGTCTCAAGCCACAT
BAA6_1437.head	+	371	416	0.95	CGAGATGTGAGATGCGAGAAAGGCGAGAATATGACCGACGATAATACGCA
BAA6_1438.head	-	207	252	0.95	GAATGTGACGGGTACACCCATGATTCCCTCATAATCACAAGGAATATCAA
BAA6_1438.head	-	529	574	0.9	TTATAGGTGATAGCGTTTTGGTTACCGATGATGATGAATTTCTTATCATG
BAA6_1438.head	-	543	588	0.97	GTTTTGGTTACCGATGATGATGAATTTCTTATCATGCTCCACAAGGGTAG
BAA6_1439.head	-	354	399	0.96	GAAGTTGTCAGGATCGAGGAAAACGCACAGATCATTACTGCATACTGGCG
BAA6_1439.head	-	631	676	0.85	AAGCCAGTTGCCAGACCAAGCCAGACTGCCACAATCCGACCGTCTTGCGG
BAA6_1440.head	-	168	213	0.84	CAGCGCATGAAACCGACTCCGCGCACCAATCGAATCTACGTCACCGTCCA
BAA6_1440.head	-	230	275	0.92	CATTGGCCAGATTGGGAGCGCCAGCGAAATATAACCAATGAGCGAGCACT
BAA6_1440.head	-	291	336	0.96	TTTTGTGAATATACTGCCTCGATGGCCAACAAGATACGGGAAACACAGGA
BAA6_1441.head	+	104	149	0.94	TCTTTGACCTCCTTCGTATGTATCCAGTGTATCATTTCTGGACAATTCTG
BAA6_1441.head	+	173	218	0.83	AAAAGTTGGACAAAGTCACCAATCACCATTAACAGAAATCAATGAATTAC
BAA6_1441.head	+	378	423	0.84	CAGCGCATGAAACCGACTCCGCGCACCAATCGAATCTACGTCACCGTCCA
BAA6_1441.head	+	440	485	0.92	CATTGGCCAGATTGGGAGCGCCAGCGAAATATAACCAATGAGCGAGCACT
BAA6_1441.head	+	501	546	0.96	TTTTGTGAATATACTGCCTCGATGGCCAACAAGATACGGGAAACACAGGA
BAA6_1442.head	-	123	168	0.87	CTGTTCAGAATACGCAATCAGTGCCGACAAATAATCTGCAGATTATTTGA
BAA6_1442.head	-	165	210	0.96	TTATTTGAATTCCATTGATATCGCACCGGTTTCATATTTGCCGATTACTG
BAA6_1442.head	-	197	242	0.96	CATATTTGCCGATTACTGGAGAAGCGCTCTAAAATATCATCTCTCATGGT
BAA6_1442.head	-	209	254	0.84	TTACTGGAGAAGCGCTCTAAAATATCATCTCTCATGGTAGATTTCCAGCT
BAA6_1443.head	-	323	368	0.95	CCGTTGTTGAGCACGACGAAGGTGATCGGCAGATTGTAGCGGCAGGCGAC
BAA6_1444.head	-	425	470	0.91	CTTCTTGAACGCGGTGGTGGCGCTCAGCACATAATCGAACAGATCGGGAT
BAA6_1444.head	-	476	521	0.84	GTGATTGGCGGCATTCTCCATGGCACGCCTATGCTGTCGCAATACGAACT
BAA6_1447.head	-	83	128	0.95	GGCATTGTGGACGGAGGACGGCGTTTCAGTCGATTGTGGATAACCGCGCC
BAA6_1447.head	-	110	155	0.89	AGTCGATTGTGGATAACCGCGCCACTATTCACAATCCACAACGCCTATGC
BAA6_1448.head	+	456	501	0.95	GGCATTGTGGACGGAGGACGGCGTTTCAGTCGATTGTGGATAACCGCGCC
BAA6_1448.head	+	483	528	0.89	AGTCGATTGTGGATAACCGCGCCACTATTCACAATCCACAACGCCTATGC
BAA6_1452.head	+	348	393	0.91	CGACTTGGCATACAAGGAGTTCGAGCTGCTCAAATACCTCGTCCAGCACC
BAA6_1456.head	+	127	172	0.92	TATCTGTTGGAAAAGAACGAGACCATGACTAGCACGCATACCACCACAGA
BAA6_1456.head	+	185	230	0.95	ATGTTGATGGGCGCACTCTCGATGAAAAAGACAATATTATTCTCGACATT
BAA6_1457.head	+	265	310	0.9	TCGGTAGTCACAGCACGCTACTGTAGAGATATGAGCGAAGAGCATATGGA
BAA6_1459.head	-	317	362	0.92	GCACGTTGAAATCGACCTTGTTCGCCAAGTAGAAGCGTCGTTCCGTCTCC
BAA6_1461.head	-	191	236	0.85	TTTTTACACAGGATTCCTTTACGCGAGGATCGATTTACGTAAAAAGAGAC
BAA6_1462.head	-	314	359	0.93	GCCTGCTTGAAGGCGTTCTCGAAGTCCTCGATGATGAGCGTGCGCACCTT
BAA6_1463.head	-	279	324	0.84	TCGCGTGTGAATGTAGGCATAGCCCCAACTATACGAACCAAATGTGACGA
BAA6_1463.head	-	337	382	0.92	CCGTTTCACTGAAAACGGTCGAGGCCCCGTATCACAGGCCTCTCCACCTC
BAA6_1464.head	-	1	46	0.84	TCGCGTGTGAATGTAGGCATAGCCCCAACTATACGAACCAAATGTGACGA
BAA6_1464.head	-	59	104	0.92	CCGTTTCACTGAAAACGGTCGAGGCCCCGTATCACAGGCCTCTCCACCTC
BAA6_1468.head	-	66	111	0.86	GACGTATGGGAATGCTCAGCGCTTCCGCGTACAGTATGGGTATACACGAA
BAA6_1469.head	+	634	679	0.86	GACGTATGGGAATGCTCAGCGCTTCCGCGTACAGTATGGGTATACACGAA
BAA6_1470.head	-	81	126	0.92	CAAAACTTGAGTGATTCTGACTCAAGTTTTAAAATATGCCCCGCAGCGTC
sRNA00056.head	-	596	641	0.82	TAGTTCATGTCGTGCGAATACGTCGGGTACACAATCGGGTCGTCCGGGCC
BAA6_1475.head	-	72	117	0.87	CACTCTATTCAAGGGGTTCAATTCGCCGTTAGATTAAAGGTTTATGCCCA
BAA6_1475.head	-	160	205	0.81	CAACAATTTCAAACCGTAGACGCCGCATATATTTCAACCATATTTCACAA
BAA6_1475.head	-	614	659	0.86	ATCTATGTAGAAGTAGTCGCCGTTTTTGATCTCATCGAGTCTCGTGAACA
BAA6_1476.head	-	467	512	0.87	TCTTGTTGCTCTGCAGCTGGCCGATCAAATGGAATGGTATGAACGGGGCC
BAA6_t049.head	-	2	47	0.87	TGGTTGCTTGAACCAAGAGATAAATATACTCAGATTCACGGAAGATGCAA
BAA6_1483.head	+	18	63	0.94	GGGCTTGGTTGCTTGAACCAAGAGATAAATATACTCAGATTCACGGAAGA
BAA6_1485.head	-	654	699	0.82	CGGATTTCGAAAACTTGTTACTTGCGAAGAATCTTCGTACGGACGAT
BAA6_1486.head	-	205	250	0.84	GTGCTGATTGGTCAGCTTCTTGAGACCGTTCTCATCCAGTTCAGGATCGG
BAA6_1486.head	-	450	495	0.9	TTTTGTGTTCGCAAGCAATGTGAAAGGCGAATGATGTCTGCTGTTCTTGA
BAA6_1487.head	-	83	128	0.9	TTTTGTGTTCGCAAGCAATGTGAAAGGCGAATGATGTCTGCTGTTCTTGA
BAA6_1488.head	+	215	260	0.82	CGGATTTCGAAAACTTGTTACTTGCGAAGAATCTTCGTACGGACGATGGA
BAA6_1488.head	+	436	481	0.84	GTGCTGATTGGTCAGCTTCTTGAGACCGTTCTCATCCAGTTCAGGATCGG
BAA6_1491.head	-	14	59	0.93	AGTTGGTGATAAAACGTTTTACCAAGAACTACCGTTTATTATACCGCAAA
BAA6_1492.head	-	37	82	0.85	AGGAGATGACAATGTGAAGAGGCAATTGGGAAGATTGTATTGGATTGCGG
BAA6_1492.head	-	95	140	0.98	CTGGTTTGGAGGCATGTAGGTGGGGAGAAAATAGTAGGGAGTTGTTGTTC
BAA6_r006.head	-	12	57	0.84	AAAACATTGCAGAAAGCCAAAAACGACTCTCAAATCCATTTCAAAAGAAA
BAA6_1495.head	+	465	510	0.98	GCTCGTTTGCAGTCATCTCAAGTCCTTCCGAAAATATCAATCGAACATGC
BAA6_1497.head	+	281	326	0.89	CGTTGGCGACGGCGTACGCAATGCCCGCGCAGAATCCGCCGGCGCCACCC
BAA6_1497.head	+	558	603	0.93	CGTATGGTGACGTCCACTCGCCATGCACATCTCATTCGCGTACTGCTTGT
Novel00014.head	-	1	46	0.8	ATTTTCCAACCCTCGAAAATCTATATTTGTACAACCAGCTCTTGACTTCT
Novel00014.head	-	23	68	0.97	ATATTTGTACAACCAGCTCTTGACTTCTATAGATTTGAGCCACAACGCAA
Novel00014.head	-	49	94	0.95	CTATAGATTTGAGCCACAACGCAAAACTCCAGAATCTGAATCTCTCCCGG
Novel00014.head	-	212	257	0.96	CGATTTTCAGTCCAACCCGCTGCTTTGGATAAGCTCGATCGCCCCTGCGG
Novel00014.head	-	358	403	0.94	TGATTTCAAATGTGCGTGGCGGAAAAATCGAGAATGGCGTCGCCATGCCC
BAA6_1506.head	+	230	275	0.81	CAGGAATTCGACAGCTATCCCAAGGACGGCAAACTCACCATAGCAGAACG
BAA6_1506.head	+	345	390	0.8	ATTTTCCAACCCTCGAAAATCTATATTTGTACAACCAGCTCTTGACTTCT
BAA6_1506.head	+	367	412	0.97	ATATTTGTACAACCAGCTCTTGACTTCTATAGATTTGAGCCACAACGCAA
BAA6_1506.head	+	393	438	0.95	CTATAGATTTGAGCCACAACGCAAAACTCCAGAATCTGAATCTCTCCCGG
BAA6_1506.head	+	556	601	0.96	CGATTTTCAGTCCAACCCGCTGCTTTGGATAAGCTCGATCGCCCCTGCGG
BAA6_1509.head	-	226	271	0.83	TGCTTGTCGGTGATGAAGCTCAACGGGTAGATGATTGGCATCGCATAGAA
BAA6_1510.head	-	444	489	0.89	GTCTGTCGATGAATCCGGAGATTGTCAAAGACAATTCCCAGACTGTCGCC
BAA6_1511.head	+	48	93	0.83	TGCTTGTCGGTGATGAAGCTCAACGGGTAGATGATTGGCATCGCATAGAA
BAA6_1513.head	-	603	648	0.93	CCACTGGTTGAACAGATCGGGCAGCACTGTATATGGCGAACTGCTGCGGG
BAA6_1514.head	-	13	58	0.89	TGTTCGGTTTGCGTTTCTCAGGGTACCCGTACAGTGTAGGCAACGCGAAT
BAA6_1515.head	+	32	77	0.82	GCCCTTGTCGCCCAAGTAGCGCACGCGAATCTCATGTGAGTCGTAGTACT
BAA6_1515.head	+	215	260	0.95	GGTGGTGTTGAGTTGAATGGCCGCTCGCGAATAATGATTGCGCTGGTTGG
BAA6_1515.head	+	595	640	0.87	GTTGTGCCTGACTGACCGGCTCGCGCATGGAAACTCCTCCACCATGTTCT
BAA6_1515.head	+	646	691	0.89	TGTTCGGTTTGCGTTTCTCAGGGTACCCGTACAGTGTAGGCAACGCGAAT
BAA6_1516.head	-	105	150	0.99	AAGTGGATGACAGAGTGGATATCCACGGGGATAACTTGAATTTCCACCGT
BAA6_1516.head	-	135	180	0.89	ATAACTTGAATTTCCACCGTGAATATGTGGACAATGAACGTCGCGGTATG
BAA6_1516.head	-	314	359	0.94	AAGGTGCATGAATACAGATTGCGGGGTACTATGTTCATCTTCGGCCAAGC
BAA6_1517.head	+	526	571	0.94	CAGCTGATTGAGCAGTTGCAGGAAGCCGATCGAATCGAACGCGAATGGTT
BAA6_1522.head	-	69	114	0.94	TATTTGGGGCGTATATTTTGAGATTCATATAAACTTCTGATTTAGCGCCC
BAA6_1522.head	-	103	148	0.84	TTCTGATTTAGCGCCCCGTAATTGAGAAGTTTATTTGCAGATTCATATAA
BAA6_1522.head	-	119	164	0.96	CGTAATTGAGAAGTTTATTTGCAGATTCATATAAACTTCTCAATTACGCA
BAA6_1522.head	-	129	174	0.98	AAGTTTATTTGCAGATTCATATAAACTTCTCAATTACGCAGATTATCGCC
BAA6_1524.head	-	324	369	0.81	CGGGTGTCGATGTTGCTCGTCGCCTCGTCGAGAATGAGGATGCGCGGGTC
BAA6_1527.head	+	96	141	0.83	GGCTTGGCCTTCGTGGAGAACTGGTGGGTGAAAATGAACAGGAACGGCGT
BAA6_1529.head	+	510	555	0.83	GGGGTGACGCCCTCCTTGTCGGCCTCCACCAGAATAGGCGTACCATGCTC
BAA6_1529.head	+	521	566	0.92	CTCCTTGTCGGCCTCCACCAGAATAGGCGTACCATGCTCGTCGGTGCCGG
BAA6_1530.head	+	244	289	0.83	GGGGTGACGCCCTCCTTGTCGGCCTCCACCAGAATAGGCGTACCATGCTC
BAA6_1530.head	+	255	300	0.92	CTCCTTGTCGGCCTCCACCAGAATAGGCGTACCATGCTCGTCGGTGCCGG
BAA6_1533.head	+	360	405	0.94	CCGGTTGGCGAGCGCATACAATCTGCGGGTATCCTCCGCGGCCACGATGT
BAA6_1534.head	+	494	539	0.93	CCAGTTTGCAATCGCAATCTCAGATTGGCTACTCTGCAGGTTCCTCAACG
BAA6_1535.head	+	645	690	0.93	CATTGGCATGGTTGCCTACCTGTGCTATGAATAATCAAGGAGATTGAGAA
BAA6_t051.head	+	632	677	0.99	AGGAATTTGCATTTGGGAAGGGGTTGGGCTAAACTGGACGAGTTGTCGGA
BAA6_1536.head	-	106	151	0.88	CGTCGCTTGCCGCAGATTCTCGTCGCGGCTCGAATGCCCCACGAGCACCT
BAA6_1536.head	-	510	555	0.82	GATTGCCGTGCTGACCGCGAATCTCGTTGTAGAACACCGGCAGCTGCCCG
BAA6_1537.head	-	113	158	0.93	CATTGAATCTGCAAGCCATCCATCACTGCGAGAATCGACATCGCCGTGTT
BAA6_1544.head	-	272	317	0.82	GACAGCATGAAATCCCACAGCAGGCCGATGATGATCACACCTGCCGAAAG
BAA6_1547.head	-	452	497	0.83	TTGAGAATGAAGTAGATGGCGACCACCGACATGATGCCCGGGAACATGCC
BAA6_1547.head	-	623	668	0.82	GTGTTCATGAACATGCGCGGGAAGTCGAGTACGTTGCGCTGCGTGAACAG
BAA6_1553.head	+	636	681	0.96	TTATACTTGCAAACGATTTCATAGCACGCTATACTGAAATCGGCAGCGCA
BAA6_1554.head	-	331	376	0.81	CCTTGACGATGTACTTCTGGCAGATGAGGTAGAACACGATGATCGGGATG
BAA6_1555.head	-	605	650	0.9	CTATGGTGGTCACGATCGTCATGAGCGTGGAGAATCCGAGCGCGTGCAGG
BAA6_1556.head	-	49	94	0.87	TCAAACGTTTGCATTCGTGTCGTGTTGAATGTAATGCTTCTTTTCACAAA
BAA6_1556.head	-	102	147	0.88	CAGATCTTTACTGCATTTCCAGCGTTTTCTGTAATCACATAGCGTAGACT
BAA6_1556.head	-	124	169	0.92	CGTTTTCTGTAATCACATAGCGTAGACTTGATATTGAAAACGTTTGCGCA
BAA6_1556.head	-	143	188	0.96	GCGTAGACTTGATATTGAAAACGTTTGCGCAAAATGTCTAAGCAAATCCT
BAA6_1557.head	+	185	230	0.9	CTATGGTGGTCACGATCGTCATGAGCGTGGAGAATCCGAGCGCGTGCAGG
BAA6_1557.head	+	402	447	0.96	TCTGATTGCCTTACCAGCCATGCTGATCATAGCATGCCTACTTTCTCCTC
BAA6_1557.head	+	566	611	0.87	TCAAACGTTTGCATTCGTGTCGTGTTGAATGTAATGCTTCTTTTCACAAA
BAA6_1557.head	+	619	664	0.88	CAGATCTTTACTGCATTTCCAGCGTTTTCTGTAATCACATAGCGTAGACT
BAA6_1557.head	+	641	686	0.92	CGTTTTCTGTAATCACATAGCGTAGACTTGATATTGAAAACGTTTGCGCA
BAA6_1558.head	-	77	122	0.89	GGAGATTGCCGTGCAGATTGACTCAAAAATACTTTATTTTCAACGCTTTT
BAA6_1559.head	+	539	584	0.89	GGAGATTGCCGTGCAGATTGACTCAAAAATACTTTATTTTCAACGCTTTT
BAA6_1560.head	-	639	684	0.99	AAGTTGTTGTGCATGTGCGCGGCACCATGAATAATGTGAGCTATGGCAAA
BAA6_1561.head	-	282	327	0.99	AAGTTGTTGTGCATGTGCGCGGCACCATGAATAATGTGAGCTATGGCAAA
BAA6_1562.head	+	200	245	0.81	TCATCAAGTGAGTGCGGACCGTCACGCCATACATTCCACTCATAGCCGGC
BAA6_1564.head	-	71	116	0.92	CGTTCGTTGAGGAAAGCGCGCAGGTTGGCGAGAATGGCGACGAACACGAA
BAA6_1564.head	-	644	689	0.82	AGATTGCTTGGATTACTTGGACGCGTGAGGATTCTCGGTATTGGTTTGCG
BAA6_1565.head	-	8	53	0.82	AGATTGCTTGGATTACTTGGACGCGTGAGGATTCTCGGTATTGGTTTGCG
BAA6_1565.head	-	114	159	0.94	TCTTGGCCTGGAGGGCGATTTCAAGCCCGCATAATGCCAGACATACTGCG
BAA6_1565.head	-	126	171	0.93	GGGCGATTTCAAGCCCGCATAATGCCAGACATACTGCGGGTTCACGCCAT
BAA6_1565.head	-	179	224	0.91	CTCTTGTATATGATGTGCCGCATGCACGGCATATTGTGCAGATTGCACAG
BAA6_1565.head	-	207	252	0.92	GCATATTGTGCAGATTGCACAGATTTATCTAATATAACACCGAGGCTGGT
BAA6_r009.head	-	12	57	0.84	AAAACATTGCAGAAAGCCAAAAACGACTCTCAAATCCATTTCAAAAGAAA
Novel00015.head	-	618	663	0.89	AACACGCTTGCCATTTGCCATGCCGGCGAGATCATGGGCGTGGTTCCCAA
BAA6_1566.head	+	80	125	0.84	AAAACATTGCAGAAAGCCAAAAACGACTCTCAAATCCATTTCAAAAGAAA
BAA6_1567.head	+	464	509	0.89	AACACGCTTGCCATTTGCCATGCCGGCGAGATCATGGGCGTGGTTCCCAA
BAA6_r010.head	-	52	97	0.99	AAGTTGTTGTGCATGTGCGCGGCACCATGAATAATGTGAGCTATGGCAAA
BAA6_1571.head	-	71	116	0.92	CGTTCGTTGAGGAAAGCGCGCAGGTTGGCGAGAATGGCGACGAACACGAA
BAA6_1571.head	-	644	689	0.82	AGATTGCTTGGATTACTTGGACGCGTGAGGATTCTCGGTATTGGTTTGCG
BAA6_1572.head	-	8	53	0.82	AGATTGCTTGGATTACTTGGACGCGTGAGGATTCTCGGTATTGGTTTGCG
BAA6_1572.head	-	114	159	0.94	TCTTGGCCTGGAGGGCGATTTCAAGCCCGCATAATGCCAGACATACTGCG
BAA6_1572.head	-	126	171	0.93	GGGCGATTTCAAGCCCGCATAATGCCAGACATACTGCGGGTTCACGCCAT
BAA6_1572.head	-	179	224	0.91	CTCTTGTATATGATGTGCCGCATGCACGGCATATTGTGCAGATTGCACAG
BAA6_1572.head	-	207	252	0.92	GCATATTGTGCAGATTGCACAGATTTATCTAATATAACACCGAGGCTGGT
BAA6_r013.head	-	12	57	0.84	AAAACATTGCAGAAAGCCAAAAACGACTCTCAAATCCATTTCAAAAGAAA
Novel00016.head	-	618	663	0.89	AACACGCTTGCCATTTGCCATGCCGGCGAGATCATGGGCGTGGTTCCCAA
BAA6_1573.head	+	80	125	0.84	AAAACATTGCAGAAAGCCAAAAACGACTCTCAAATCCATTTCAAAAGAAA
BAA6_1574.head	+	464	509	0.89	AACACGCTTGCCATTTGCCATGCCGGCGAGATCATGGGCGTGGTTCCCAA
BAA6_r016.head	-	12	57	0.84	AAAACATTGCAGAAAGCCAAAAACGACTCTCAAATCCATTTCAAAAGAAA
Novel00017.head	-	483	528	0.82	TGGGCATTGGCGACATATCCGTTCGCATTCATGATCTGCAGCGGCAGGAA
BAA6_1577.head	-	22	67	0.97	GCCTCTTTGCCGAGCTGTTACCCTCAATATAGAATTCTGAAAAACACCGT
BAA6_1578.head	+	588	633	0.97	GCCTCTTTGCCGAGCTGTTACCCTCAATATAGAATTCTGAAAAACACCGT
BAA6_1579.head	+	639	684	0.94	GCTCGAATAGACGGCGCGCGTGGTAAGCCTGTAATCAACGCAACACACAC
BAA6_1580.head	-	233	278	0.86	GCGGAGTGGATGGCATCGTATGTGCTCAGGATGATCCGGTCTTCACTCAC
BAA6_1580.head	-	577	622	0.89	GGTCTTGGCGTCAGCCGCGGTGAATCCCGCATATTTCGAACCATCCCACT
BAA6_1581.head	-	4	49	0.82	CTTTGCCTTTGAATAACAACCGCCAACACTATAGAGATGGCTCCATAGTA
BAA6_1584.head	-	440	485	0.96	CATATTTGCAAACTCAGTCTCAATTTGCGGATTTTAATATGCAGATACAG
BAA6_1585.head	-	583	628	0.86	CGATCTTGCCGTTCAGCGCCACCGAGAGGAACAATGCGATCACGTTGATG
BAA6_1586.head	-	613	658	0.89	GAACGTGGTGTCACCGCTTTTCAGCGCGGCATATTCGCTCTCGGGAACCA
BAA6_1587.head	-	87	132	0.95	GTGCCTTGAAACAGTGTAAGTAATTGGCGTATATTTATATACTCATGGAA
BAA6_1597.head	+	565	610	0.89	ACGCTTTGTCGCGCAATGCTAACGGTTGCCATTATTCCACACACCACGAC
BAA6_1604.head	+	422	467	0.85	TTCCCGTGAAAGACCTCCTATCTGCGAAGAAAAATCGATCCCGCATATTT
BAA6_1604.head	+	647	692	0.95	ACGCGATTGCCAAAGCATGGGCGTTGCCATAGACTGCTTAGGGTAAGGAA
sRNA00059.head	+	500	545	0.95	CCGGTTTGCCAGCGATTCCGGGCATCTGCTATGCTCAGCTGTTGACGTCG
sRNA00059.head	+	636	681	0.98	CCACGGTTGTGTCTGGGGAGTGTATCGCGTACAATGAAGGTACATTTCCT
BAA6_1605.head	+	487	532	0.95	CCGGTTTGCCAGCGATTCCGGGCATCTGCTATGCTCAGCTGTTGACGTCG
BAA6_1605.head	+	623	668	0.98	CCACGGTTGTGTCTGGGGAGTGTATCGCGTACAATGAAGGTACATTTCCT
BAA6_1614.head	+	171	216	0.81	GCCCAGGTGGCCAGCAGGGCTACGGCTATTACATTCACCTCGACAAGAAG
BAA6_1614.head	+	566	611	0.96	AACTGTGGAAAACAGCCATATGTGCATGAGAATATGCGGGAATGGACGAA
BAA6_1617.head	-	638	683	0.92	AGATGCTTGATGTCGGTGTCGTCGTCGGCCACAATCTGGACCATCGGGCG
BAA6_1620.head	-	460	505	0.95	TCTTCATGTGACGGCGGCGGTTATTCGGCTGGAATGTCCTCTTCATACAA
BAA6_1620.head	-	610	655	0.86	TCCACAATTGCCGTGGTGCATAGGCTCGCGAAAATGTACACCGTGCGCTG
BAA6_1621.head	-	177	222	0.95	TCTTCATGTGACGGCGGCGGTTATTCGGCTGGAATGTCCTCTTCATACAA
BAA6_1621.head	-	327	372	0.86	TCCACAATTGCCGTGGTGCATAGGCTCGCGAAAATGTACACCGTGCGCTG
sRNA00060.head	-	152	197	0.95	TCTTCATGTGACGGCGGCGGTTATTCGGCTGGAATGTCCTCTTCATACAA
sRNA00060.head	-	302	347	0.86	TCCACAATTGCCGTGGTGCATAGGCTCGCGAAAATGTACACCGTGCGCTG
BAA6_1622.head	-	61	106	0.86	TCCACAATTGCCGTGGTGCATAGGCTCGCGAAAATGTACACCGTGCGCTG
